# Supplementary material for: Characterization of NiCas12b for In Vivo Genome Editing
Source: Adv Sci (Weinh). 2024 Jul 30;11(36):2400469. doi: 10.1002/advs.202400469 (PMC11423069; doi:10.1002/advs.202400469)
Supplement: Supplementary file 2 — Supplemental Table 1 [file ADVS-11-2400469-s006.xlsx]

## Sheet: Sheet1
Table S1. Primers used in this study.
Name	Sequence	Description
Deep-F1	ACACTCTTTCCCTACACGACGCTCTTCCGATCTNNNNgcgagaaaagccttgttt	Primers to amplify the random PAM for deep sequencing
Deep-R1	ACTGGAGTTCAGACGTGTGCTCTTCCGATCTNNNNctgaacttgtggccgtttac	Primers to amplify the random PAM for deep sequencing
deep-A1-F	ACACTCTTTCCCTACACGACGCTCTTCCGATCTNNNNCCTTCCTCCACCCTGCATAG	Primers to amplify the human Endogenous target site for deep sequencing of step I
deep-A5-F	ACACTCTTTCCCTACACGACGCTCTTCCGATCTNNNNCTTTGGGGGTCCCATCCTTC	Primers to amplify the human Endogenous target site for deep sequencing of step I
deep-E1-F	ACACTCTTTCCCTACACGACGCTCTTCCGATCTNNNNAGGAGGTGGCCAGTGTAGAT	Primers to amplify the human Endogenous target site for deep sequencing of step I
deep-E2-F	ACACTCTTTCCCTACACGACGCTCTTCCGATCTNNNNAAGTTACTGCCGGGAAGGC	Primers to amplify the human Endogenous target site for deep sequencing of step I
deep-E3-F	ACACTCTTTCCCTACACGACGCTCTTCCGATCTNNNNGAATCGTCCAGGACTCCGAA	Primers to amplify the human Endogenous target site for deep sequencing of step I
deep-E4-F	ACACTCTTTCCCTACACGACGCTCTTCCGATCTNNNNTTGAGGCAAAGGGGCATGTA	Primers to amplify the human Endogenous target site for deep sequencing of step I
deep-E5-F	ACACTCTTTCCCTACACGACGCTCTTCCGATCTNNNNCTGCCCCATCTCTTGGCTT	Primers to amplify the human Endogenous target site for deep sequencing of step I
deep-G1-F	ACACTCTTTCCCTACACGACGCTCTTCCGATCTNNNNCAGGTTTTGGGCTTTTGGGG	Primers to amplify the human Endogenous target site for deep sequencing of step I
deep-G2-F	ACACTCTTTCCCTACACGACGCTCTTCCGATCTNNNNGAGAAGAGCGACTTCCTCTGG	Primers to amplify the human Endogenous target site for deep sequencing of step I
deep-G4-F	ACACTCTTTCCCTACACGACGCTCTTCCGATCTNNNNAGCTTTGCAAGAACCTGGCT	Primers to amplify the human Endogenous target site for deep sequencing of step I
deep-G6-F	ACACTCTTTCCCTACACGACGCTCTTCCGATCTNNNNAGCTGATGCTCTTCTGGTGC	Primers to amplify the human Endogenous target site for deep sequencing of step I
deep-A3-F	ACACTCTTTCCCTACACGACGCTCTTCCGATCTNNNNCTTGCTCTCTGCTGTGTTGC	Primers to amplify the human Endogenous target site for deep sequencing of step I
deep-E6-F	ACACTCTTTCCCTACACGACGCTCTTCCGATCTNNNNacagatacgcaagctgaggc	Primers to amplify the human Endogenous target site for deep sequencing of step I
deep-E7-F	ACACTCTTTCCCTACACGACGCTCTTCCGATCTNNNNaggcttagagaccccctgag	Primers to amplify the human Endogenous target site for deep sequencing of step I
deep-E8-F	ACACTCTTTCCCTACACGACGCTCTTCCGATCTNNNNaaccaagacggtgaccagac	Primers to amplify the human Endogenous target site for deep sequencing of step I
deep-E9-F	ACACTCTTTCCCTACACGACGCTCTTCCGATCTNNNNtaccaggctaggagcgcaag	Primers to amplify the human Endogenous target site for deep sequencing of step I
deep-E10-F	ACACTCTTTCCCTACACGACGCTCTTCCGATCTNNNNgaaggtggggtgggaaagtt	Primers to amplify the human Endogenous target site for deep sequencing of step I
deep-V1-F	ACACTCTTTCCCTACACGACGCTCTTCCGATCTNNNNtttgcttccataccttcacaacac	Primers to amplify the human Endogenous target site for deep sequencing of step I
deep-V2-F	ACACTCTTTCCCTACACGACGCTCTTCCGATCTNNNNagatacagctttgggaccttagtt	Primers to amplify the human Endogenous target site for deep sequencing of step I
deep-V3-F	ACACTCTTTCCCTACACGACGCTCTTCCGATCTNNNNagatacagctttgggaccttagtt	Primers to amplify the human Endogenous target site for deep sequencing of step I
deep-V4-F	ACACTCTTTCCCTACACGACGCTCTTCCGATCTNNNNgatcagtgtcctgctagtcacc	Primers to amplify the human Endogenous target site for deep sequencing of step I
deep-V5-F	ACACTCTTTCCCTACACGACGCTCTTCCGATCTNNNNccaagtggtggagacaggac	Primers to amplify the human Endogenous target site for deep sequencing of step I
deep-A1-R	ACTGGAGTTCAGACGTGTGCTCTTCCGATCTNNNNGTTAGACACGGCAAAACCCC	Primers to amplify the human Endogenous target site for deep sequencing of step I
deep-A5-R	ACTGGAGTTCAGACGTGTGCTCTTCCGATCTNNNNCCCTGGACAGGCTGGTAAAG	Primers to amplify the human Endogenous target site for deep sequencing of step I
deep-E1-R	ACTGGAGTTCAGACGTGTGCTCTTCCGATCTNNNNTGCGGGTTCAGTTGGGTAAA	Primers to amplify the human Endogenous target site for deep sequencing of step I
deep-E2-R	ACTGGAGTTCAGACGTGTGCTCTTCCGATCTNNNNAGCGGGAGGAGTTGTACTCT	Primers to amplify the human Endogenous target site for deep sequencing of step I
deep-E3-R	ACTGGAGTTCAGACGTGTGCTCTTCCGATCTNNNNGCGGCGGAGATAACCTCATT	Primers to amplify the human Endogenous target site for deep sequencing of step I
deep-E4-R	ACTGGAGTTCAGACGTGTGCTCTTCCGATCTNNNNTGTGGAAAGCCCCGTAAGTG	Primers to amplify the human Endogenous target site for deep sequencing of step I
deep-E5-R	ACTGGAGTTCAGACGTGTGCTCTTCCGATCTNNNNGCAACACACGCAGGTACAGA	Primers to amplify the human Endogenous target site for deep sequencing of step I
deep-G1-R	ACTGGAGTTCAGACGTGTGCTCTTCCGATCTNNNNGCATGAAGGTGACAAGGGGA	Primers to amplify the human Endogenous target site for deep sequencing of step I
deep-G2-R	ACTGGAGTTCAGACGTGTGCTCTTCCGATCTNNNNAGGGATGCATCAGCTCAGTC	Primers to amplify the human Endogenous target site for deep sequencing of step I
deep-G4-R	ACTGGAGTTCAGACGTGTGCTCTTCCGATCTNNNNTCCAAAGCCACTATCTCAGTCA	Primers to amplify the human Endogenous target site for deep sequencing of step I
deep-G6-R	ACTGGAGTTCAGACGTGTGCTCTTCCGATCTNNNNTTCAGTCAGCCTCACTCACG	Primers to amplify the human Endogenous target site for deep sequencing of step I
deep-A3-R	ACTGGAGTTCAGACGTGTGCTCTTCCGATCTNNNNGGAGACATCCGTCGGAGAAG	Primers to amplify the human Endogenous target site for deep sequencing of step I
deep-E6-R	ACTGGAGTTCAGACGTGTGCTCTTCCGATCTNNNNgtttcctggaggtcccatct	Primers to amplify the human Endogenous target site for deep sequencing of step I
deep-E7-R	ACTGGAGTTCAGACGTGTGCTCTTCCGATCTNNNNGTTCCGTTTTCGTCCTCCCT	Primers to amplify the human Endogenous target site for deep sequencing of step I
deep-E8-R	ACTGGAGTTCAGACGTGTGCTCTTCCGATCTNNNNacaccaccttcccttgtgag	Primers to amplify the human Endogenous target site for deep sequencing of step I
deep-E9-R	ACTGGAGTTCAGACGTGTGCTCTTCCGATCTNNNNGCCGTATCTCTAAGGGGGCG	Primers to amplify the human Endogenous target site for deep sequencing of step I
deep-E10-R	ACTGGAGTTCAGACGTGTGCTCTTCCGATCTNNNNcgagcccatctcaagagaaca	Primers to amplify the human Endogenous target site for deep sequencing of step I
deep-V1-R	ACTGGAGTTCAGACGTGTGCTCTTCCGATCTNNNNgattttataggaggtacagggaca	Primers to amplify the human Endogenous target site for deep sequencing of step I
deep-V2-R	ACTGGAGTTCAGACGTGTGCTCTTCCGATCTNNNNgacactaagctgtccctgatga	Primers to amplify the human Endogenous target site for deep sequencing of step I
deep-V3-R	ACTGGAGTTCAGACGTGTGCTCTTCCGATCTNNNNgacactaagctgtccctgatga	Primers to amplify the human Endogenous target site for deep sequencing of step I
deep-V4-R	ACTGGAGTTCAGACGTGTGCTCTTCCGATCTNNNNTGGTTAATCTAGAAGCCGGTGG	Primers to amplify the human Endogenous target site for deep sequencing of step I
deep-V5-R	ACTGGAGTTCAGACGTGTGCTCTTCCGATCTNNNNCTGGCATAGCCTCTGTGGAG	Primers to amplify the human Endogenous target site for deep sequencing of step I
Th-1-F	CAC ccgagcttgacccttggaaggacc	Oligonucleotide pairs for construction of gRNA expression plasmid
Th-2-F	CAC acatgtaactgctggtccaagggg	Oligonucleotide pairs for construction of gRNA expression plasmid
Th-3-F	CAC tgtcgcagacccccaccgagaggc	Oligonucleotide pairs for construction of gRNA expression plasmid
Th-4-F	CAC ctgggagggagacctacgcggcga	Oligonucleotide pairs for construction of gRNA expression plasmid
Th-5-F	CAC ccgggtctaggagcaacgcctgga	Oligonucleotide pairs for construction of gRNA expression plasmid
Th-6-F	CAC tgtggtatatgtcagtcacctgtg	Oligonucleotide pairs for construction of gRNA expression plasmid
Th-7-F	CAC cggaggggagtggacttagggaag	Oligonucleotide pairs for construction of gRNA expression plasmid
Th-8-F	CAC aactggaaaatcacacaggtctcc	Oligonucleotide pairs for construction of gRNA expression plasmid
Th-9-F	CAC tgtggggagaggcagggggcacct	Oligonucleotide pairs for construction of gRNA expression plasmid
Th-10-F	CAC ggaagctaccttggggcatggaca	Oligonucleotide pairs for construction of gRNA expression plasmid
Th-11-F	CAC accggtgaagcaggggcagggctg	Oligonucleotide pairs for construction of gRNA expression plasmid
Th-12-F	cac ggtgagggaggagagatgcccgga	Oligonucleotide pairs for construction of gRNA expression plasmid
Th-13-F	cac atgtggggccagagccagaacagg	Oligonucleotide pairs for construction of gRNA expression plasmid
Th-14-F	cac ctggagaggaagctgacagaaagg	Oligonucleotide pairs for construction of gRNA expression plasmid
Th-15-F	cac ctactcgggaggctgagacaggaa	Oligonucleotide pairs for construction of gRNA expression plasmid
Th-16-F	cac gttggaacaaggttcccacaggga	Oligonucleotide pairs for construction of gRNA expression plasmid
Th-17-F	cac cgcggtcgcgggtggaaggtgaag	Oligonucleotide pairs for construction of gRNA expression plasmid
Th-18-F	cac gatgaggggagctgtggctcagag	Oligonucleotide pairs for construction of gRNA expression plasmid
Th-19-F	cac tgcccctgttcacatcctccaccc	Oligonucleotide pairs for construction of gRNA expression plasmid
Th-20-F	cac gaggaatagcagagattggagtgt	Oligonucleotide pairs for construction of gRNA expression plasmid
Th-21-F	cac cattgcagtgaagccacttggaga	Oligonucleotide pairs for construction of gRNA expression plasmid
Th-22-F	cac ctgtggtttggtggaggtgctagg	Oligonucleotide pairs for construction of gRNA expression plasmid
Th-1-R	AAA ggtccttccaagggtcaagctcgg	Oligonucleotide pairs for construction of gRNA expression plasmid
Th-2-R	AAA ccccttggaccagcagttacatgt	Oligonucleotide pairs for construction of gRNA expression plasmid
Th-3-R	AAA gcctctcggtgggggtctgcgaca	Oligonucleotide pairs for construction of gRNA expression plasmid
Th-4-R	AAA tcgccgcgtaggtctccctcccag	Oligonucleotide pairs for construction of gRNA expression plasmid
Th-5-R	AAA tccaggcgttgctcctagacccgg	Oligonucleotide pairs for construction of gRNA expression plasmid
Th-6-R	AAA cacaggtgactgacatataccaca	Oligonucleotide pairs for construction of gRNA expression plasmid
Th-7-R	AAA cttccctaagtccactcccctccg	Oligonucleotide pairs for construction of gRNA expression plasmid
Th-8-R	AAA ggagacctgtgtgattttccagtt	Oligonucleotide pairs for construction of gRNA expression plasmid
Th-9-R	AAA aggtgccccctgcctctccccaca	Oligonucleotide pairs for construction of gRNA expression plasmid
Th-10-R	AAA tgtccatgccccaaggtagcttcc	Oligonucleotide pairs for construction of gRNA expression plasmid
Th-11-R	AAA cagccctgcccctgcttcaccggt	Oligonucleotide pairs for construction of gRNA expression plasmid
Th-12-R	aaa tccgggcatctctcctccctcacc	Oligonucleotide pairs for construction of gRNA expression plasmid
Th-13-R	aaa cctgttctggctctggccccacat	Oligonucleotide pairs for construction of gRNA expression plasmid
Th-14-R	aaa cctttctgtcagcttcctctccag	Oligonucleotide pairs for construction of gRNA expression plasmid
Th-15-R	aaa ttcctgtctcagcctcccgagtag	Oligonucleotide pairs for construction of gRNA expression plasmid
Th-16-R	aaa tccctgtgggaaccttgttccaac	Oligonucleotide pairs for construction of gRNA expression plasmid
Th-17-R	aaa cttcaccttccacccgcgaccgcg	Oligonucleotide pairs for construction of gRNA expression plasmid
Th-18-R	aaa ctctgagccacagctcccctcatc	Oligonucleotide pairs for construction of gRNA expression plasmid
Th-19-R	aaa gggtggaggatgtgaacaggggca	Oligonucleotide pairs for construction of gRNA expression plasmid
Th-20-R	aaa acactccaatctctgctattcctc	Oligonucleotide pairs for construction of gRNA expression plasmid
Th-21-R	aaa tctccaagtggcttcactgcaatg	Oligonucleotide pairs for construction of gRNA expression plasmid
Th-22-R	aaa cctagcacctccaccaaaccacag	Oligonucleotide pairs for construction of gRNA expression plasmid
Aa-1-F	GCAC ccgagcttgacccttggaaggacc	Oligonucleotide pairs for construction of gRNA expression plasmid
Aa-2-F	GCAC acatgtaactgctggtccaagggg	Oligonucleotide pairs for construction of gRNA expression plasmid
Aa-3-F	GCAC tgtcgcagacccccaccgagaggc	Oligonucleotide pairs for construction of gRNA expression plasmid
Aa-4-F	GCAC ctgggagggagacctacgcggcga	Oligonucleotide pairs for construction of gRNA expression plasmid
Aa-5-F	GCAC ccgggtctaggagcaacgcctgga	Oligonucleotide pairs for construction of gRNA expression plasmid
Aa-6-F	GCAC tgtggtatatgtcagtcacctgtg	Oligonucleotide pairs for construction of gRNA expression plasmid
Aa-7-F	GCAC cggaggggagtggacttagggaag	Oligonucleotide pairs for construction of gRNA expression plasmid
Aa-8-F	GCAC aactggaaaatcacacaggtctcc	Oligonucleotide pairs for construction of gRNA expression plasmid
Aa-9-F	GCAC tgtggggagaggcagggggcacct	Oligonucleotide pairs for construction of gRNA expression plasmid
Aa-10-F	GCAC ggaagctaccttggggcatggaca	Oligonucleotide pairs for construction of gRNA expression plasmid
Aa-11-F	GCAC accggtgaagcaggggcagggctg	Oligonucleotide pairs for construction of gRNA expression plasmid
Aa-12-F	Gcac ggtgagggaggagagatgcccgga	Oligonucleotide pairs for construction of gRNA expression plasmid
Aa-13-F	Gcac atgtggggccagagccagaacagg	Oligonucleotide pairs for construction of gRNA expression plasmid
Aa-14-F	Gcac ctggagaggaagctgacagaaagg	Oligonucleotide pairs for construction of gRNA expression plasmid
Aa-15-F	Gcac ctactcgggaggctgagacaggaa	Oligonucleotide pairs for construction of gRNA expression plasmid
Aa-16-F	Gcac gttggaacaaggttcccacaggga	Oligonucleotide pairs for construction of gRNA expression plasmid
Aa-17-F	Gcac cgcggtcgcgggtggaaggtgaag	Oligonucleotide pairs for construction of gRNA expression plasmid
Aa-18-F	Gcac gatgaggggagctgtggctcagag	Oligonucleotide pairs for construction of gRNA expression plasmid
Aa-19-F	Gcac tgcccctgttcacatcctccaccc	Oligonucleotide pairs for construction of gRNA expression plasmid
Aa-20-F	Gcac gaggaatagcagagattggagtgt	Oligonucleotide pairs for construction of gRNA expression plasmid
Aa-21-F	Gcac cattgcagtgaagccacttggaga	Oligonucleotide pairs for construction of gRNA expression plasmid
Aa-22-F	Gcac ctgtggtttggtggaggtgctagg	Oligonucleotide pairs for construction of gRNA expression plasmid
Aa-1-R	AAAA ggtccttccaagggtcaagctcgg	Oligonucleotide pairs for construction of gRNA expression plasmid
Aa-2-R	AAAA ccccttggaccagcagttacatgt	Oligonucleotide pairs for construction of gRNA expression plasmid
Aa-3-R	AAAA gcctctcggtgggggtctgcgaca	Oligonucleotide pairs for construction of gRNA expression plasmid
Aa-4-R	AAAA tcgccgcgtaggtctccctcccag	Oligonucleotide pairs for construction of gRNA expression plasmid
Aa-5-R	AAAA tccaggcgttgctcctagacccgg	Oligonucleotide pairs for construction of gRNA expression plasmid
Aa-6-R	AAAA cacaggtgactgacatataccaca	Oligonucleotide pairs for construction of gRNA expression plasmid
Aa-7-R	AAAA cttccctaagtccactcccctccg	Oligonucleotide pairs for construction of gRNA expression plasmid
Aa-8-R	AAAA ggagacctgtgtgattttccagtt	Oligonucleotide pairs for construction of gRNA expression plasmid
Aa-9-R	AAAA aggtgccccctgcctctccccaca	Oligonucleotide pairs for construction of gRNA expression plasmid
Aa-10-R	AAAA tgtccatgccccaaggtagcttcc	Oligonucleotide pairs for construction of gRNA expression plasmid
Aa-11-R	AAAA cagccctgcccctgcttcaccggt	Oligonucleotide pairs for construction of gRNA expression plasmid
Aa-12-R	aaaa tccgggcatctctcctccctcacc	Oligonucleotide pairs for construction of gRNA expression plasmid
Aa-13-R	aaaa cctgttctggctctggccccacat	Oligonucleotide pairs for construction of gRNA expression plasmid
Aa-14-R	aaaa cctttctgtcagcttcctctccag	Oligonucleotide pairs for construction of gRNA expression plasmid
Aa-15-R	aaaa ttcctgtctcagcctcccgagtag	Oligonucleotide pairs for construction of gRNA expression plasmid
Aa-16-R	aaaa tccctgtgggaaccttgttccaac	Oligonucleotide pairs for construction of gRNA expression plasmid
Aa-17-R	aaaa cttcaccttccacccgcgaccgcg	Oligonucleotide pairs for construction of gRNA expression plasmid
Aa-18-R	aaaa ctctgagccacagctcccctcatc	Oligonucleotide pairs for construction of gRNA expression plasmid
Aa-19-R	aaaa gggtggaggatgtgaacaggggca	Oligonucleotide pairs for construction of gRNA expression plasmid
Aa-20-R	aaaa acactccaatctctgctattcctc	Oligonucleotide pairs for construction of gRNA expression plasmid
Aa-21-R	aaaa tctccaagtggcttcactgcaatg	Oligonucleotide pairs for construction of gRNA expression plasmid
Aa-22-R	aaaa cctagcacctccaccaaaccacag	Oligonucleotide pairs for construction of gRNA expression plasmid
Al-1-F	CGC ccgagcttgacccttggaaggacc	Oligonucleotide pairs for construction of gRNA expression plasmid
Al-2-F	CGC acatgtaactgctggtccaagggg	Oligonucleotide pairs for construction of gRNA expression plasmid
Al-3-F	CGC tgtcgcagacccccaccgagaggc	Oligonucleotide pairs for construction of gRNA expression plasmid
Al-4-F	CGC ctgggagggagacctacgcggcga	Oligonucleotide pairs for construction of gRNA expression plasmid
Al-5-F	CGC ccgggtctaggagcaacgcctgga	Oligonucleotide pairs for construction of gRNA expression plasmid
Al-6-F	CGC tgtggtatatgtcagtcacctgtg	Oligonucleotide pairs for construction of gRNA expression plasmid
Al-7-F	CGC cggaggggagtggacttagggaag	Oligonucleotide pairs for construction of gRNA expression plasmid
Al-8-F	CGC aactggaaaatcacacaggtctcc	Oligonucleotide pairs for construction of gRNA expression plasmid
Al-9-F	CGC tgtggggagaggcagggggcacct	Oligonucleotide pairs for construction of gRNA expression plasmid
Al-10-F	CGC ggaagctaccttggggcatggaca	Oligonucleotide pairs for construction of gRNA expression plasmid
Al-11-F	CGC accggtgaagcaggggcagggctg	Oligonucleotide pairs for construction of gRNA expression plasmid
Al-12-F	cGc ggtgagggaggagagatgcccgga	Oligonucleotide pairs for construction of gRNA expression plasmid
Al-13-F	cGc atgtggggccagagccagaacagg	Oligonucleotide pairs for construction of gRNA expression plasmid
Al-14-F	cGc ctggagaggaagctgacagaaagg	Oligonucleotide pairs for construction of gRNA expression plasmid
Al-15-F	cGc ctactcgggaggctgagacaggaa	Oligonucleotide pairs for construction of gRNA expression plasmid
Al-16-F	cGc gttggaacaaggttcccacaggga	Oligonucleotide pairs for construction of gRNA expression plasmid
Al-17-F	cGc cgcggtcgcgggtggaaggtgaag	Oligonucleotide pairs for construction of gRNA expression plasmid
Al-18-F	cGc gatgaggggagctgtggctcagag	Oligonucleotide pairs for construction of gRNA expression plasmid
Al-19-F	cGc tgcccctgttcacatcctccaccc	Oligonucleotide pairs for construction of gRNA expression plasmid
Al-20-F	cGc gaggaatagcagagattggagtgt	Oligonucleotide pairs for construction of gRNA expression plasmid
Al-21-F	cGc cattgcagtgaagccacttggaga	Oligonucleotide pairs for construction of gRNA expression plasmid
Al-22-F	cGc ctgtggtttggtggaggtgctagg	Oligonucleotide pairs for construction of gRNA expression plasmid
24bpMsite-1-F	CAC ggacctggcaccggggtgggctcg	Oligonucleotide pairs for construction of gRNA expression plasmid for mouse
24bpMsite-2-F	CAC aagacttgatggtaacatctaatc	Oligonucleotide pairs for construction of gRNA expression plasmid for mouse
24bpMsite-3-F	CAC gggggagtatgttgggggatgacg	Oligonucleotide pairs for construction of gRNA expression plasmid for mouse
24bpMsite-4-F	CAC cagcacttgagaggcagaggaagt	Oligonucleotide pairs for construction of gRNA expression plasmid for mouse
24bpMsite-5-F	CAC actgggacttaatacattgctaaa	Oligonucleotide pairs for construction of gRNA expression plasmid for mouse
24bpMsite-6-F	CAC gccaagtttgttctgtcccctgca	Oligonucleotide pairs for construction of gRNA expression plasmid for mouse
24bpMsite-7-F	CAC tctagccttgcctgtcatagagtg	Oligonucleotide pairs for construction of gRNA expression plasmid for mouse
24bpMsite-8-F	CAC atgtcttggtagcatctcccctt	Oligonucleotide pairs for construction of gRNA expression plasmid for mouse
24bpMsite-9-F	CAC actctcagtccccaaggttcattg	Oligonucleotide pairs for construction of gRNA expression plasmid for mouse
24bpMsite-10-F	CAC tgtccctggcctgggggtgggag	Oligonucleotide pairs for construction of gRNA expression plasmid for mouse
24bpMsite-11-F	CAC cctgcttccaccatcctcctgaa	Oligonucleotide pairs for construction of gRNA expression plasmid for mouse
24bpMsite-12-F	CAC gctgacttggcgtgtggtgaagtg	Oligonucleotide pairs for construction of gRNA expression plasmid for mouse
24bpMsite-13-F	CAC tagaagatgggcgggagtcttctg	Oligonucleotide pairs for construction of gRNA expression plasmid for mouse
24bpMsite-14-F	CAC tacacgttattgctggtctaaatg	Oligonucleotide pairs for construction of gRNA expression plasmid for mouse
24bpMsite-1-R	AAA cgagcccaccccggtgccaggtcc	Oligonucleotide pairs for construction of gRNA expression plasmid for mouse
24bpMsite-2-R	AAA gattagatgttaccatcaagtctt	Oligonucleotide pairs for construction of gRNA expression plasmid for mouse
24bpMsite-3-R	AAA cgtcatcccccaacatactccccc	Oligonucleotide pairs for construction of gRNA expression plasmid for mouse
24bpMsite-4-R	AAA acttcctctgcctctcaagtgctg	Oligonucleotide pairs for construction of gRNA expression plasmid for mouse
24bpMsite-5-R	AAA tttagcaatgtattaagtcccagt	Oligonucleotide pairs for construction of gRNA expression plasmid for mouse
24bpMsite-6-R	AAA tgcaggggacagaacaaacttggc	Oligonucleotide pairs for construction of gRNA expression plasmid for mouse
24bpMsite-7-R	AAA cactctatgacaggcaaggctaga	Oligonucleotide pairs for construction of gRNA expression plasmid for mouse
24bpMsite-8-R	AAA aaggggagatgctaccaagacat	Oligonucleotide pairs for construction of gRNA expression plasmid for mouse
24bpMsite-9-R	AAA caatgaaccttggggactgagagt	Oligonucleotide pairs for construction of gRNA expression plasmid for mouse
24bpMsite-10-R	AAA ctcccacccccaggccagggaca	Oligonucleotide pairs for construction of gRNA expression plasmid for mouse
24bpMsite-11-R	AAA ttcaggaggatggtggaagcagg	Oligonucleotide pairs for construction of gRNA expression plasmid for mouse
24bpMsite-12-R	AAA cacttcaccacacgccaagtcagc	Oligonucleotide pairs for construction of gRNA expression plasmid for mouse
24bpMsite-13-R	AAA cagaagactcccgcccatcttcta	Oligonucleotide pairs for construction of gRNA expression plasmid for mouse
24bpMsite-14-R	AAA catttagaccagcaataacgtgta	Oligonucleotide pairs for construction of gRNA expression plasmid for mouse
21bpALMsite-1-F	CGC ggacctggcaccggggtgggc	Oligonucleotide pairs for construction of gRNA expression plasmid for mouse
21bpALMsite-2-F	CGC aagacttgatggtaacatcta	Oligonucleotide pairs for construction of gRNA expression plasmid for mouse
21bpALMsite-3-F	CGC gggggagtatgttgggggatg	Oligonucleotide pairs for construction of gRNA expression plasmid for mouse
21bpALMsite-4-F	CGC cagcacttgagaggcagagga	Oligonucleotide pairs for construction of gRNA expression plasmid for mouse
21bpALMsite-5-F	CGC actgggacttaatacattgct	Oligonucleotide pairs for construction of gRNA expression plasmid for mouse
21bpALMsite-6-F	CGC gccaagtttgttctgtcccct	Oligonucleotide pairs for construction of gRNA expression plasmid for mouse
21bpALMsite-7-F	CGC tctagccttgcctgtcataga	Oligonucleotide pairs for construction of gRNA expression plasmid for mouse
21bpALMsite-8-F	CGC atgtcttggtagcatctccc	Oligonucleotide pairs for construction of gRNA expression plasmid for mouse
21bpALMsite-9-F	CGC actctcagtccccaaggttca	Oligonucleotide pairs for construction of gRNA expression plasmid for mouse
21bpALMsite-10-F	CGC tgtccctggcctgggggtgg	Oligonucleotide pairs for construction of gRNA expression plasmid for mouse
21bpALMsite-11-F	CGC cctgcttccaccatcctcct	Oligonucleotide pairs for construction of gRNA expression plasmid for mouse
21bpALMsite-12-F	CGC gctgacttggcgtgtggtgaa	Oligonucleotide pairs for construction of gRNA expression plasmid for mouse
21bpALMsite-13-F	CGC tagaagatgggcgggagtctt	Oligonucleotide pairs for construction of gRNA expression plasmid for mouse
21bpALMsite-14-F	CGC tacacgttattgctggtctaa	Oligonucleotide pairs for construction of gRNA expression plasmid for mouse
21bpALMsite-1-R	AAA gcccaccccggtgccaggtcc	Oligonucleotide pairs for construction of gRNA expression plasmid for mouse
21bpALMsite-2-R	AAA tagatgttaccatcaagtctt	Oligonucleotide pairs for construction of gRNA expression plasmid for mouse
21bpALMsite-3-R	AAA catcccccaacatactccccc	Oligonucleotide pairs for construction of gRNA expression plasmid for mouse
21bpALMsite-4-R	AAA tcctctgcctctcaagtgctg	Oligonucleotide pairs for construction of gRNA expression plasmid for mouse
21bpALMsite-5-R	AAA agcaatgtattaagtcccagt	Oligonucleotide pairs for construction of gRNA expression plasmid for mouse
21bpALMsite-6-R	AAA aggggacagaacaaacttggc	Oligonucleotide pairs for construction of gRNA expression plasmid for mouse
21bpALMsite-7-R	AAA tctatgacaggcaaggctaga	Oligonucleotide pairs for construction of gRNA expression plasmid for mouse
21bpALMsite-8-R	AAA gggagatgctaccaagacat	Oligonucleotide pairs for construction of gRNA expression plasmid for mouse
21bpALMsite-9-R	AAA tgaaccttggggactgagagt	Oligonucleotide pairs for construction of gRNA expression plasmid for mouse
21bpALMsite-10-R	AAA ccacccccaggccagggaca	Oligonucleotide pairs for construction of gRNA expression plasmid for mouse
21bpALMsite-11-R	AAA aggaggatggtggaagcagg	Oligonucleotide pairs for construction of gRNA expression plasmid for mouse
21bpALMsite-12-R	AAA ttcaccacacgccaagtcagc	Oligonucleotide pairs for construction of gRNA expression plasmid for mouse
21bpALMsite-13-R	AAA aagactcccgcccatcttcta	Oligonucleotide pairs for construction of gRNA expression plasmid for mouse
21bpALMsite-14-R	AAA ttagaccagcaataacgtgta	Oligonucleotide pairs for construction of gRNA expression plasmid for mouse
AaMsite-1-F	GCAC ggacctggcaccggggtgggctcg	Oligonucleotide pairs for construction of gRNA expression plasmid for mouse
AaMsite-2-F	GCAC aagacttgatggtaacatctaatc	Oligonucleotide pairs for construction of gRNA expression plasmid for mouse
AaMsite-3-F	GCAC gggggagtatgttgggggatgacg	Oligonucleotide pairs for construction of gRNA expression plasmid for mouse
AaMsite-4-F	GCAC cagcacttgagaggcagaggaagt	Oligonucleotide pairs for construction of gRNA expression plasmid for mouse
AaMsite-5-F	GCAC actgggacttaatacattgctaaa	Oligonucleotide pairs for construction of gRNA expression plasmid for mouse
AaMsite-6-F	GCAC gccaagtttgttctgtcccctgca	Oligonucleotide pairs for construction of gRNA expression plasmid for mouse
AaMsite-7-F	GCAC tctagccttgcctgtcatagagtg	Oligonucleotide pairs for construction of gRNA expression plasmid for mouse
AaMsite-8-F	GCAC atgtcttggtagcatctcccctt	Oligonucleotide pairs for construction of gRNA expression plasmid for mouse
AaMsite-9-F	GCAC actctcagtccccaaggttcattg	Oligonucleotide pairs for construction of gRNA expression plasmid for mouse
AaMsite-10-F	GCAC tgtccctggcctgggggtgggag	Oligonucleotide pairs for construction of gRNA expression plasmid for mouse
AaMsite-11-F	GCAC cctgcttccaccatcctcctgaa	Oligonucleotide pairs for construction of gRNA expression plasmid for mouse
AaMsite-12-F	GCAC gctgacttggcgtgtggtgaagtg	Oligonucleotide pairs for construction of gRNA expression plasmid for mouse
AaMsite-13-F	GCAC tagaagatgggcgggagtcttctg	Oligonucleotide pairs for construction of gRNA expression plasmid for mouse
AaMsite-14-F	GCAC tacacgttattgctggtctaaatg	Oligonucleotide pairs for construction of gRNA expression plasmid for mouse
AaMsite-1-R	AAAA cgagcccaccccggtgccaggtcc	Oligonucleotide pairs for construction of gRNA expression plasmid for mouse
AaMsite-2-R	AAAA gattagatgttaccatcaagtctt	Oligonucleotide pairs for construction of gRNA expression plasmid for mouse
AaMsite-3-R	AAAA cgtcatcccccaacatactccccc	Oligonucleotide pairs for construction of gRNA expression plasmid for mouse
AaMsite-4-R	AAAA acttcctctgcctctcaagtgctg	Oligonucleotide pairs for construction of gRNA expression plasmid for mouse
AaMsite-5-R	AAAA tttagcaatgtattaagtcccagt	Oligonucleotide pairs for construction of gRNA expression plasmid for mouse
AaMsite-6-R	AAAA tgcaggggacagaacaaacttggc	Oligonucleotide pairs for construction of gRNA expression plasmid for mouse
AaMsite-7-R	AAAA cactctatgacaggcaaggctaga	Oligonucleotide pairs for construction of gRNA expression plasmid for mouse
AaMsite-8-R	AAAA aaggggagatgctaccaagacat	Oligonucleotide pairs for construction of gRNA expression plasmid for mouse
AaMsite-9-R	AAAA caatgaaccttggggactgagagt	Oligonucleotide pairs for construction of gRNA expression plasmid for mouse
AaMsite-10-R	AAAA ctcccacccccaggccagggaca	Oligonucleotide pairs for construction of gRNA expression plasmid for mouse
AaMsite-11-R	AAAA ttcaggaggatggtggaagcagg	Oligonucleotide pairs for construction of gRNA expression plasmid for mouse
AaMsite-12-R	AAAA cacttcaccacacgccaagtcagc	Oligonucleotide pairs for construction of gRNA expression plasmid for mouse
AaMsite-13-R	AAAA cagaagactcccgcccatcttcta	Oligonucleotide pairs for construction of gRNA expression plasmid for mouse
AaMsite-14-R	AAAA catttagaccagcaataacgtgta	Oligonucleotide pairs for construction of gRNA expression plasmid for mouse
RNF2-deep3-F	ACACTCTTTCCCTACACGACGCTCTTCCGATCTNNNNgagcgctgggagaacttagc	Primers to amplify the mouse Endogenous target site for deep sequencing of step I
RNF2-deep5-F	ACACTCTTTCCCTACACGACGCTCTTCCGATCTNNNNctcctggatatacctctttgccct	Primers to amplify the mouse Endogenous target site for deep sequencing of step I
RNF2-deep1-F	ACACTCTTTCCCTACACGACGCTCTTCCGATCTNNNNttggccacataggttccagg	Primers to amplify the mouse Endogenous target site for deep sequencing of step I
RNF2-deep1-F	ACACTCTTTCCCTACACGACGCTCTTCCGATCTNNNNttggccacataggttccagg	Primers to amplify the mouse Endogenous target site for deep sequencing of step I
RNF2-deep4-F	ACACTCTTTCCCTACACGACGCTCTTCCGATCTNNNNctctgaagagaggagtcagat	Primers to amplify the mouse Endogenous target site for deep sequencing of step I
RNF2-deep2-F	ACACTCTTTCCCTACACGACGCTCTTCCGATCTNNNNtcatgtgtctgtatgcccgc	Primers to amplify the mouse Endogenous target site for deep sequencing of step I
Th-deep1-F	ACACTCTTTCCCTACACGACGCTCTTCCGATCTNNNNatgcttctgttgggtcctgc	Primers to amplify the mouse Endogenous target site for deep sequencing of step I
Th-deep2-F	ACACTCTTTCCCTACACGACGCTCTTCCGATCTNNNNggcccaggttctaccatacc	Primers to amplify the mouse Endogenous target site for deep sequencing of step I
Th-deep3-F	ACACTCTTTCCCTACACGACGCTCTTCCGATCTNNNNtcctccactcctacatggca	Primers to amplify the mouse Endogenous target site for deep sequencing of step I
Th-deep5-F	ACACTCTTTCCCTACACGACGCTCTTCCGATCTNNNNctggagtactttgtgcgcttc	Primers to amplify the mouse Endogenous target site for deep sequencing of step I
Th-deep6-F	ACACTCTTTCCCTACACGACGCTCTTCCGATCTNNNNatgtcgctatcggccctttc	Primers to amplify the mouse Endogenous target site for deep sequencing of step I
Th-deep7-F	ACACTCTTTCCCTACACGACGCTCTTCCGATCTNNNNttttgtggggtttgatgccac	Primers to amplify the mouse Endogenous target site for deep sequencing of step I
Rosa26-deep2-F	ACACTCTTTCCCTACACGACGCTCTTCCGATCTNNNNaggggagtgttgcaataccttt	Primers to amplify the mouse Endogenous target site for deep sequencing of step I
Rosa26-deep4-F	ACACTCTTTCCCTACACGACGCTCTTCCGATCTNNNNagccacatggtattgattactgc	Primers to amplify the mouse Endogenous target site for deep sequencing of step I
RNF2-deep3-R	ACTGGAGTTCAGACGTGTGCTCTTCCGATCTNNNNtcaaaacgcgaagcagctc	Primers to amplify the mouse Endogenous target site for deep sequencing of step I
RNF2-deep5-R	ACTGGAGTTCAGACGTGTGCTCTTCCGATCTNNNNcatctgaactactgccctgtcc	Primers to amplify the mouse Endogenous target site for deep sequencing of step I
RNF2-deep1-R	ACTGGAGTTCAGACGTGTGCTCTTCCGATCTNNNNccacacacccacagaggaaa	Primers to amplify the mouse Endogenous target site for deep sequencing of step I
RNF2-deep1-R	ACTGGAGTTCAGACGTGTGCTCTTCCGATCTNNNNccacacacccacagaggaaa	Primers to amplify the mouse Endogenous target site for deep sequencing of step I
RNF2-deep4-R	ACTGGAGTTCAGACGTGTGCTCTTCCGATCTNNNNgaaccaccacgtagtcgatg	Primers to amplify the mouse Endogenous target site for deep sequencing of step I
RNF2-deep2-R	ACTGGAGTTCAGACGTGTGCTCTTCCGATCTNNNNtgcatgtgttggtgtgtgttg	Primers to amplify the mouse Endogenous target site for deep sequencing of step I
Th-deep1-R	ACTGGAGTTCAGACGTGTGCTCTTCCGATCTNNNNatcaggcagaccagccattt	Primers to amplify the mouse Endogenous target site for deep sequencing of step I
Th-deep2-R	ACTGGAGTTCAGACGTGTGCTCTTCCGATCTNNNNatgagctgattctccccctg	Primers to amplify the mouse Endogenous target site for deep sequencing of step I
Th-deep3-R	ACTGGAGTTCAGACGTGTGCTCTTCCGATCTNNNNtccaatgggttcccaggttc	Primers to amplify the mouse Endogenous target site for deep sequencing of step I
Th-deep5-R	ACTGGAGTTCAGACGTGTGCTCTTCCGATCTNNNNgtagaaggtagagccagcgtg	Primers to amplify the mouse Endogenous target site for deep sequencing of step I
Th-deep6-R	ACTGGAGTTCAGACGTGTGCTCTTCCGATCTNNNNcttcagcgtggcgtatacct	Primers to amplify the mouse Endogenous target site for deep sequencing of step I
Th-deep7-R	ACTGGAGTTCAGACGTGTGCTCTTCCGATCTNNNNtgaaaagacgctgctctgaca	Primers to amplify the mouse Endogenous target site for deep sequencing of step I
Rosa26-deep2-R	ACTGGAGTTCAGACGTGTGCTCTTCCGATCTNNNNgtgggaagtcttgtccctcca	Primers to amplify the mouse Endogenous target site for deep sequencing of step I
Rosa26-deep4-R	ACTGGAGTTCAGACGTGTGCTCTTCCGATCTNNNNttggctacaagtcaagcaaaat	Primers to amplify the mouse Endogenous target site for deep sequencing of step I
P5-index1-F	AATGATACGGCGACCACCGAGATCTACAC TGAACCTT ACACTCTTTCCCTACACGAC	Primers for deep sequencing of step Ⅱ
P5-index2-F	AATGATACGGCGACCACCGAGATCTACAC TGCTAAGT ACACTCTTTCCCTACACGAC	Primers for deep sequencing of step Ⅱ
P5-index3-F	AATGATACGGCGACCACCGAGATCTACAC TAAGACAC ACACTCTTTCCCTACACGAC	Primers for deep sequencing of step Ⅱ
P5-index4-F	AATGATACGGCGACCACCGAGATCTACAC TGTTCTCT ACACTCTTTCCCTACACGAC	Primers for deep sequencing of step Ⅱ
P5-index5-F	AATGATACGGCGACCACCGAGATCTACAC CTAATCGA ACACTCTTTCCCTACACGAC	Primers for deep sequencing of step Ⅱ
P5-index6-F	AATGATACGGCGACCACCGAGATCTACAC CTAGAACA ACACTCTTTCCCTACACGAC	Primers for deep sequencing of step Ⅱ
P5-index7-F	AATGATACGGCGACCACCGAGATCTACAC TAAGTTCC ACACTCTTTCCCTACACGAC	Primers for deep sequencing of step Ⅱ
P5-index8-F	AATGATACGGCGACCACCGAGATCTACAC TAGACCTA ACACTCTTTCCCTACACGAC	Primers for deep sequencing of step Ⅱ
P7-adapter25-R	CAAGCAGAAGACGGCATACGAGAT CGAGTAAT GTGACTGGAGTTCAGACGTGTG	Primers for deep sequencing of step Ⅱ
P7-adapter26-R	CAAGCAGAAGACGGCATACGAGAT TCTCCGGA GTGACTGGAGTTCAGACGTGTG	Primers for deep sequencing of step Ⅱ
P7-adapter27-R	CAAGCAGAAGACGGCATACGAGAT AATGAGCG GTGACTGGAGTTCAGACGTGTG	Primers for deep sequencing of step Ⅱ
P7-adapter28-R	CAAGCAGAAGACGGCATACGAGAT GGAATCTC GTGACTGGAGTTCAGACGTGTG	Primers for deep sequencing of step Ⅱ
P7-adapter29-R	CAAGCAGAAGACGGCATACGAGAT TTCTGAAT GTGACTGGAGTTCAGACGTGTG	Primers for deep sequencing of step Ⅱ
P7-adapter30-R	CAAGCAGAAGACGGCATACGAGAT ACGAATTC GTGACTGGAGTTCAGACGTGTG	Primers for deep sequencing of step Ⅱ
P7-adapter31-R	CAAGCAGAAGACGGCATACGAGAT AGCTTCAG GTGACTGGAGTTCAGACGTGTG	Primers for deep sequencing of step Ⅱ
P7-adapter32-R	CAAGCAGAAGACGGCATACGAGAT GCGCATTA GTGACTGGAGTTCAGACGTGTG	Primers for deep sequencing of step Ⅱ
P7-adapter33-R	CAAGCAGAAGACGGCATACGAGAT CATAGCCG GTGACTGGAGTTCAGACGTGTG	Primers for deep sequencing of step Ⅱ
P7-adapter34-R	CAAGCAGAAGACGGCATACGAGAT TTCGCGGA GTGACTGGAGTTCAGACGTGTG	Primers for deep sequencing of step Ⅱ
24bpCAC-ON-F	CAC GGATATGTTGAAGAACACCATGAC	Primers for mismatch experiments
24bpCAC-M1-F	CAC cGATATGTTGAAGAACACCATGAC	Primers for mismatch experiments
24bpCAC-M2-F	CAC GcATATGTTGAAGAACACCATGAC	Primers for mismatch experiments
24bpCAC-M3-F	CAC GGtTATGTTGAAGAACACCATGAC	Primers for mismatch experiments
24bpCAC-M4-F	CAC GGAaATGTTGAAGAACACCATGAC	Primers for mismatch experiments
24bpCAC-M5-F	CAC GGATtTGTTGAAGAACACCATGAC	Primers for mismatch experiments
24bpCAC-M6-F	CAC GGATAaGTTGAAGAACACCATGAC	Primers for mismatch experiments
24bpCAC-M7-F	CAC GGATATcTTGAAGAACACCATGAC	Primers for mismatch experiments
24bpCAC-M8-F	CAC GGATATGaTGAAGAACACCATGAC	Primers for mismatch experiments
24bpCAC-M9-F	CAC GGATATGTaGAAGAACACCATGAC	Primers for mismatch experiments
24bpCAC-M10-F	CAC GGATATGTTcAAGAACACCATGAC	Primers for mismatch experiments
24bpCAC-M11-F	CAC GGATATGTTGtAGAACACCATGAC	Primers for mismatch experiments
24bpCAC-M12-F	CAC GGATATGTTGAtGAACACCATGAC	Primers for mismatch experiments
24bpCAC-M13-F	CACGGATATGTTGAAcAACACCATGAC	Primers for mismatch experiments
24bpCAC-M14-F	CAC GGATATGTTGAAGtACACCATGAC	Primers for mismatch experiments
24bpCAC-M15-F	CAC GGATATGTTGAAGAtCACCATGAC	Primers for mismatch experiments
24bpCAC-M16-F	CAC GGATATGTTGAAGAAgACCATGAC	Primers for mismatch experiments
24bpCAC-M17-F	CAC GGATATGTTGAAGAACtCCATGAC	Primers for mismatch experiments
24bpCAC-M18-F	CAC GGATATGTTGAAGAACAgCATGAC	Primers for mismatch experiments
24bpCAC-M19-F	CAC GGATATGTTGAAGAACACgATGAC	Primers for mismatch experiments
24bpCAC-M20-F	CAC GGATATGTTGAAGAACACCtTGAC	Primers for mismatch experiments
24bpCAC-M21-F	CAC GGATATGTTGAAGAACACCAaGAC	Primers for mismatch experiments
24bpCAC-M22-F	CAC GGATATGTTGAAGAACACCATcAC	Primers for mismatch experiments
24bpCAC-M23-F	CAC GGATATGTTGAAGAACACCATGtC	Primers for mismatch experiments
24bpCAC-M24-F	CAC GGATATGTTGAAGAACACCATGAg	Primers for mismatch experiments
24bpCAC-ON-R	AAA GTCATGGTGTTCTTCAACATATCC	Primers for mismatch experiments
24bpCAC-M1-R	AAA GTCATGGTGTTCTTCAACATATCg	Primers for mismatch experiments
24bpCAC-M2-R	AAA GTCATGGTGTTCTTCAACATATgC	Primers for mismatch experiments
24bpCAC-M3-R	AAA GTCATGGTGTTCTTCAACATAaCC	Primers for mismatch experiments
24bpCAC-M4-R	AAA GTCATGGTGTTCTTCAACATtTCC	Primers for mismatch experiments
24bpCAC-M5-R	AAA GTCATGGTGTTCTTCAACAaATCC	Primers for mismatch experiments
24bpCAC-M6-R	AAA GTCATGGTGTTCTTCAACtTATCC	Primers for mismatch experiments
24bpCAC-M7-R	AAA GTCATGGTGTTCTTCAAgATATCC	Primers for mismatch experiments
24bpCAC-M8-R	AAA GTCATGGTGTTCTTCAtCATATCC	Primers for mismatch experiments
24bpCAC-M9-R	AAA GTCATGGTGTTCTTCtACATATCC	Primers for mismatch experiments
24bpCAC-M10-R	AAA GTCATGGTGTTCTTgAACATATCC	Primers for mismatch experiments
24bpCAC-M11-R	AAA GTCATGGTGTTCTaCAACATATCC	Primers for mismatch experiments
24bpCAC-M12-R	AAA GTCATGGTGTTCaTCAACATATCC	Primers for mismatch experiments
24bpCAC-M13-R	AAA GTCATGGTGTTgTTCAACATATCC	Primers for mismatch experiments
24bpCAC-M14-R	AAA GTCATGGTGTaCTTCAACATATCC	Primers for mismatch experiments
24bpCAC-M15-R	AAA GTCATGGTGaTCTTCAACATATCC	Primers for mismatch experiments
24bpCAC-M16-R	AAA GTCATGGTcTTCTTCAACATATCC	Primers for mismatch experiments
24bpCAC-M17-R	AAA GTCATGGaGTTCTTCAACATATCC	Primers for mismatch experiments
24bpCAC-M18-R	AAA GTCATGcTGTTCTTCAACATATCC	Primers for mismatch experiments
24bpCAC-M19-R	AAA GTCATcGTGTTCTTCAACATATCC	Primers for mismatch experiments
24bpCAC-M20-R	AAA GTCAaGGTGTTCTTCAACATATCC	Primers for mismatch experiments
24bpCAC-M21-R	AAA GTCtTGGTGTTCTTCAACATATCC	Primers for mismatch experiments
24bpCAC-M22-R	AAA GTgATGGTGTTCTTCAACATATCC	Primers for mismatch experiments
24bpCAC-M23-R	AAA GaCATGGTGTTCTTCAACATATCC	Primers for mismatch experiments
24bpCAC-M24-R	AAA cTCATGGTGTTCTTCAACATATCC	Primers for mismatch experiments
24bpGCAC-ON-F	GCAC GGATATGTTGAAGAACACCATGAC	Primers for mismatch experiments
24bpGCAC-M1-F	GCAC cGATATGTTGAAGAACACCATGAC	Primers for mismatch experiments
24bpGCAC-M2-F	GCAC GcATATGTTGAAGAACACCATGAC	Primers for mismatch experiments
24bpGCAC-M3-F	GCAC GGtTATGTTGAAGAACACCATGAC	Primers for mismatch experiments
24bpGCAC-M4-F	GCAC GGAaATGTTGAAGAACACCATGAC	Primers for mismatch experiments
24bpGCAC-M5-F	GCAC GGATtTGTTGAAGAACACCATGAC	Primers for mismatch experiments
24bpGCAC-M6-F	GCAC GGATAaGTTGAAGAACACCATGAC	Primers for mismatch experiments
24bpGCAC-M7-F	GCAC GGATATcTTGAAGAACACCATGAC	Primers for mismatch experiments
24bpGCAC-M8-F	GCAC GGATATGaTGAAGAACACCATGAC	Primers for mismatch experiments
24bpGCAC-M9-F	GCAC GGATATGTaGAAGAACACCATGAC	Primers for mismatch experiments
24bpGCAC-M10-F	GCAC GGATATGTTcAAGAACACCATGAC	Primers for mismatch experiments
24bpGCAC-M11-F	GCAC GGATATGTTGtAGAACACCATGAC	Primers for mismatch experiments
24bpGCAC-M12-F	GCAC GGATATGTTGAtGAACACCATGAC	Primers for mismatch experiments
24bpGCAC-M13-F	GCACGGATATGTTGAAcAACACCATGAC	Primers for mismatch experiments
24bpGCAC-M14-F	GCAC GGATATGTTGAAGtACACCATGAC	Primers for mismatch experiments
24bpGCAC-M15-F	GCAC GGATATGTTGAAGAtCACCATGAC	Primers for mismatch experiments
24bpGCAC-M16-F	GCAC GGATATGTTGAAGAAgACCATGAC	Primers for mismatch experiments
24bpGCAC-M17-F	GCAC GGATATGTTGAAGAACtCCATGAC	Primers for mismatch experiments
24bpGCAC-M18-F	GCAC GGATATGTTGAAGAACAgCATGAC	Primers for mismatch experiments
24bpGCAC-M19-F	GCAC GGATATGTTGAAGAACACgATGAC	Primers for mismatch experiments
24bpGCAC-M20-F	GCAC GGATATGTTGAAGAACACCtTGAC	Primers for mismatch experiments
24bpGCAC-M21-F	GCAC GGATATGTTGAAGAACACCAaGAC	Primers for mismatch experiments
24bpGCAC-M22-F	GCAC GGATATGTTGAAGAACACCATcAC	Primers for mismatch experiments
24bpGCAC-M23-F	GCAC GGATATGTTGAAGAACACCATGtC	Primers for mismatch experiments
24bpGCAC-M24-F	GCAC GGATATGTTGAAGAACACCATGAg	Primers for mismatch experiments
24bpGCAC-ON-R	AAAA GTCATGGTGTTCTTCAACATATCC	Primers for mismatch experiments
24bpGCAC-M1-R	AAAA GTCATGGTGTTCTTCAACATATCg	Primers for mismatch experiments
24bpGCAC-M2-R	AAAA GTCATGGTGTTCTTCAACATATgC	Primers for mismatch experiments
24bpGCAC-M3-R	AAAA GTCATGGTGTTCTTCAACATAaCC	Primers for mismatch experiments
24bpGCAC-M4-R	AAAA GTCATGGTGTTCTTCAACATtTCC	Primers for mismatch experiments
24bpGCAC-M5-R	AAAA GTCATGGTGTTCTTCAACAaATCC	Primers for mismatch experiments
24bpGCAC-M6-R	AAAA GTCATGGTGTTCTTCAACtTATCC	Primers for mismatch experiments
24bpGCAC-M7-R	AAAA GTCATGGTGTTCTTCAAgATATCC	Primers for mismatch experiments
24bpGCAC-M8-R	AAAA GTCATGGTGTTCTTCAtCATATCC	Primers for mismatch experiments
24bpGCAC-M9-R	AAAA GTCATGGTGTTCTTCtACATATCC	Primers for mismatch experiments
24bpGCAC-M10-R	AAAA GTCATGGTGTTCTTgAACATATCC	Primers for mismatch experiments
24bpGCAC-M11-R	AAAA GTCATGGTGTTCTaCAACATATCC	Primers for mismatch experiments
24bpGCAC-M12-R	AAAA GTCATGGTGTTCaTCAACATATCC	Primers for mismatch experiments
24bpGCAC-M13-R	AAAA GTCATGGTGTTgTTCAACATATCC	Primers for mismatch experiments
24bpGCAC-M14-R	AAAA GTCATGGTGTaCTTCAACATATCC	Primers for mismatch experiments
24bpGCAC-M15-R	AAAA GTCATGGTGaTCTTCAACATATCC	Primers for mismatch experiments
24bpGCAC-M16-R	AAAA GTCATGGTcTTCTTCAACATATCC	Primers for mismatch experiments
24bpGCAC-M17-R	AAAA GTCATGGaGTTCTTCAACATATCC	Primers for mismatch experiments
24bpGCAC-M18-R	AAAA GTCATGcTGTTCTTCAACATATCC	Primers for mismatch experiments
24bpGCAC-M19-R	AAAA GTCATcGTGTTCTTCAACATATCC	Primers for mismatch experiments
24bpGCAC-M20-R	AAAA GTCAaGGTGTTCTTCAACATATCC	Primers for mismatch experiments
24bpGCAC-M21-R	AAAA GTCtTGGTGTTCTTCAACATATCC	Primers for mismatch experiments
24bpGCAC-M22-R	AAAA GTgATGGTGTTCTTCAACATATCC	Primers for mismatch experiments
24bpGCAC-M23-R	AAAA GaCATGGTGTTCTTCAACATATCC	Primers for mismatch experiments
24bpGCAC-M24-R	AAAA cTCATGGTGTTCTTCAACATATCC	Primers for mismatch experiments
21bpCGC-ON-F	CGCGGATATGTTGAAGAACACCAT	Primers for mismatch experiments
21bpCGC-M1-F	CGCcGATATGTTGAAGAACACCAT	Primers for mismatch experiments
21bpCGC-M2-F	CGCGcATATGTTGAAGAACACCAT	Primers for mismatch experiments
21bpCGC-M3-F	CGCGGtTATGTTGAAGAACACCAT	Primers for mismatch experiments
21bpCGC-M4-F	CGCGGAaATGTTGAAGAACACCAT	Primers for mismatch experiments
21bpCGC-M5-F	CGCGGATtTGTTGAAGAACACCAT	Primers for mismatch experiments
21bpCGC-M6-F	CGCGGATAaGTTGAAGAACACCAT	Primers for mismatch experiments
21bpCGC-M7-F	CGCGGATATcTTGAAGAACACCAT	Primers for mismatch experiments
21bpCGC-M8-F	CGCGGATATGaTGAAGAACACCAT	Primers for mismatch experiments
21bpCGC-M9-F	CGCGGATATGTaGAAGAACACCAT	Primers for mismatch experiments
21bpCGC-M10-F	CGCGGATATGTTcAAGAACACCAT	Primers for mismatch experiments
21bpCGC-M11-F	CGCGGATATGTTGtAGAACACCAT	Primers for mismatch experiments
21bpCGC-M12-F	CGCGGATATGTTGAtGAACACCAT	Primers for mismatch experiments
21bpCGC-M13-F	CGCGGATATGTTGAAcAACACCAT	Primers for mismatch experiments
21bpCGC-M14-F	CGCGGATATGTTGAAGtACACCAT	Primers for mismatch experiments
21bpCGC-M15-F	CGCGGATATGTTGAAGAtCACCAT	Primers for mismatch experiments
21bpCGC-M16-F	CGCGGATATGTTGAAGAAgACCAT	Primers for mismatch experiments
21bpCGC-M17-F	CGCGGATATGTTGAAGAACtCCAT	Primers for mismatch experiments
21bpCGC-M18-F	CGCGGATATGTTGAAGAACAgCAT	Primers for mismatch experiments
21bpCGC-M19-F	CGCGGATATGTTGAAGAACACgAT	Primers for mismatch experiments
21bpCGC-M20-F	CGCGGATATGTTGAAGAACACCtT	Primers for mismatch experiments
21bpCGC-M21-F	CGCGGATATGTTGAAGAACACCAa	Primers for mismatch experiments
21bpCGC-ON-R	AAAATGGTGTTCTTCAACATATCC	Primers for mismatch experiments
21bpCGC-M1-R	AAAATGGTGTTCTTCAACATATCg	Primers for mismatch experiments
21bpCGC-M2-R	AAAATGGTGTTCTTCAACATATgC	Primers for mismatch experiments
21bpCGC-M3-R	AAAATGGTGTTCTTCAACATAaCC	Primers for mismatch experiments
21bpCGC-M4-R	AAAATGGTGTTCTTCAACATtTCC	Primers for mismatch experiments
21bpCGC-M5-R	AAAATGGTGTTCTTCAACAaATCC	Primers for mismatch experiments
21bpCGC-M6-R	AAAATGGTGTTCTTCAACtTATCC	Primers for mismatch experiments
21bpCGC-M7-R	AAAATGGTGTTCTTCAAgATATCC	Primers for mismatch experiments
21bpCGC-M8-R	AAAATGGTGTTCTTCAtCATATCC	Primers for mismatch experiments
21bpCGC-M9-R	AAAATGGTGTTCTTCtACATATCC	Primers for mismatch experiments
21bpCGC-M10-R	AAAATGGTGTTCTTgAACATATCC	Primers for mismatch experiments
21bpCGC-M11-R	AAAATGGTGTTCTaCAACATATCC	Primers for mismatch experiments
21bpCGC-M12-R	AAAATGGTGTTCaTCAACATATCC	Primers for mismatch experiments
21bpCGC-M13-R	AAAATGGTGTTgTTCAACATATCC	Primers for mismatch experiments
21bpCGC-M14-R	AAAATGGTGTaCTTCAACATATCC	Primers for mismatch experiments
21bpCGC-M15-R	AAAATGGTGaTCTTCAACATATCC	Primers for mismatch experiments
21bpCGC-M16-R	AAAATGGTcTTCTTCAACATATCC	Primers for mismatch experiments
21bpCGC-M17-R	AAAATGGaGTTCTTCAACATATCC	Primers for mismatch experiments
21bpCGC-M18-R	AAAATGcTGTTCTTCAACATATCC	Primers for mismatch experiments
21bpCGC-M19-R	AAAATcGTGTTCTTCAACATATCC	Primers for mismatch experiments
21bpCGC-M20-R	AAAAaGGTGTTCTTCAACATATCC	Primers for mismatch experiments
21bpCGC-M21-R	AAAtTGGTGTTCTTCAACATATCC	Primers for mismatch experiments
NiCas12b-N-F1	aagcgcaaggtcgaagcgtccATG	Primers for pAAV-NiCas12b-540N plasmid construction
NiCas12b-N-R2 540	tcggtttcgtatgacaggcaGCTAGATGGGTTCACGGTGCT	Primers for pAAV-NiCas12b-540N plasmid construction
NpuN-F	tgcctgtcatacgaaaccga	Primers for pAAV-NiCas12b-540N/ pAAV-NiCas12b-631N/ pAAV-NiCas12b-756N plasmid construction
pAAV-notracr-R	ggacgcttcgaccttgcgctttttcttc	Primers for pAAV-NiCas12b-540N/ pAAV-NiCas12b-631N/ pAAV-NiCas12b-756N plasmid construction
pAAV-C-U6-F	tgtttcaggttcagggggagg	Primers for pAAV-NiCas12b-541C-U6/ pAAV-NiCas12b-632C-U6/ pAAV-NiCas12b-757C-U6 plasmid construction
hU6-R	atcatgggaaataggccctc	Primers for pAAV-NiCas12b-541C-U6/ pAAV-NiCas12b-632C-U6/ pAAV-NiCas12b-757C-U6 plasmid construction
hU6-F	GAGGGCCTATTTCCCATGATT	Primers for pAAV-NiCas12b-541C-U6/ pAAV-NiCas12b-632C-U6/ pAAV-NiCas12b-757C-U6 plasmid construction
M13rev	ctccccctgaacctgaaacaacaCAGGAAACAGCTATGAC	Primers for pAAV-NiCas12b-541C-U6/ pAAV-NiCas12b-632C-U6/ pAAV-NiCas12b-757C-U6 plasmid construction
pAAV-notracr-F	agccccaagaagaagagaaaggt	Primers for pAAV-NiCas12b-541C-U6/ pAAV-NiCas12b-632C-U6/ pAAV-NiCas12b-757C-U6 plasmid construction
Npu-R	attagaagctatgaatccgttc	Primers for pAAV-NiCas12b-541C-U6/ pAAV-NiCas12b-632C-U6/ pAAV-NiCas12b-757C-U6 plasmid construction
NiCas12b-C-F2 540	gaacggattcatagcttctaatAACGCCACCGTGGTGACCAG	Primers for pAAV-NiCas12b-541C-U6 plasmid construction
NiCas12b-N-R3 756	tcggtttcgtatgacaggcaCTTCAGGTGCAGGTACAGGTCA	Primers for pAAV-NiCas12b-756N plasmid construction
NiCas12b-N-R1 631	tcggtttcgtatgacaggcaCTTTCCGGCTTTCTGGCTGTCCT	Primers for pAAV-NiCas12b-631N plasmid construction
NiCas12b-632C-F1	gaacggattcatagcttctaatGCTAGAAAGAGACTGAGGTGGTG	Primers for pAAV-NiCas12b-632C-U6 plasmid construction
NiCas12b-632C-R1	cacctttctcttcttcttggggct	Primers for pAAV-NiCas12b-632C-U6 plasmid construction
NiCas12b-C-F3 756	gaacggattcatagcttctaatACCAAGGGCCACGACGGAAA	Primers for pAAV-NiCas12b-757C-U6 plasmid construction
PCSK9-sg1-F	CACGTACCGGGGCCCGTTAATGTTTAA	Oligonucleotide pairs for construction of Pcsk9 gRNA expression plasmid for mouse
PCSK9-sg2-F	CACACGTGGACGCGCAGGCTGCCGGTG	Oligonucleotide pairs for construction of Pcsk9 gRNA expression plasmid for mouse
PCSK9-sg3-F	CACCTGCTACTGTGCCCCACCGGCGCT	Oligonucleotide pairs for construction of Pcsk9 gRNA expression plasmid for mouse
PCSK9-sg4-F	CACCGCCGTTGCTCCAAGGTATGGGTG	Oligonucleotide pairs for construction of Pcsk9 gRNA expression plasmid for mouse
PCSK9-sg1-R	AAATTAAACATTAACGGGCCCCGGTAC	Oligonucleotide pairs for construction of Pcsk9 gRNA expression plasmid for mouse
PCSK9-sg2-R	AAACACCGGCAGCCTGCGCGTCCACGT	Oligonucleotide pairs for construction of Pcsk9 gRNA expression plasmid for mouse
PCSK9-sg3-R	AAAAGCGCCGGTGGGGCACAGTAGCAG	Oligonucleotide pairs for construction of Pcsk9 gRNA expression plasmid for mouse
PCSK9-sg4-R	AAACACCCATACCTTGGAGCAACGGCG	Oligonucleotide pairs for construction of Pcsk9 gRNA expression plasmid for mouse
PCSK9-sg1-deep-F	ACACTCTTTCCCTACACGACGCTCTTCCGATCTNNNNTCCCGTTTGCAGCCCAATTA	Primers to amplify the Pcsk9 site for deep sequencing of step I
PCSK9-sg2-deep-F	ACACTCTTTCCCTACACGACGCTCTTCCGATCTNNNNGGCCGAAACCTGATCCTTTA	Primers to amplify the Pcsk9 site for deep sequencing of step I
PCSK9-sg3-deep-F	ACACTCTTTCCCTACACGACGCTCTTCCGATCTNNNNAGTCCCAGGCGTCCATGTCC	Primers to amplify the Pcsk9 site for deep sequencing of step I
PCSK9-sg4-deep-F	ACACTCTTTCCCTACACGACGCTCTTCCGATCTNNNNTGCTGTTGCTGCTACTGTGCC	Primers to amplify the Pcsk9 site for deep sequencing of step I
PCSK9-sg1-deep-R	ACTGGAGTTCAGACGTGTGCTCTTCCGATCTNNNNCACGTGAAGGTGGAAGCCTT	Primers to amplify the Pcsk9 site for deep sequencing of step I
PCSK9-sg2-deep-R	ACTGGAGTTCAGACGTGTGCTCTTCCGATCTNNNNGGACATGGACGCCTGGGACT	Primers to amplify the Pcsk9 site for deep sequencing of step I
PCSK9-sg3-deep-R	ACTGGAGTTCAGACGTGTGCTCTTCCGATCTNNNNCATGTGCGGCCTCATCAGCC	Primers to amplify the Pcsk9 site for deep sequencing of step I
PCSK9-sg4-deep-R	ACTGGAGTTCAGACGTGTGCTCTTCCGATCTNNNNCCAGACGGCTAGATGAGCAGA	Primers to amplify the Pcsk9 site for deep sequencing of step I
PCSK9-qPCR-F1	GAGACCCAGAGGCTACAGATT	Primers to Pcsk9 mRNA qPCR
PCSK9-qPCR-R1	AATGTACTCCACATGGGGCAA	Primers to Pcsk9 mRNA qPCR
Mouse-GAPDH-mRNA-F	TAACATCAAATGGGGTGAGG	Primers to Gapdh mRNA qPCR
Mouse-GAPDH-mRNA-R	GGTTCACACCCATCACAAAC	Primers to Gapdh mRNA qPCR
