# Supplementary material for: Characterization of NiCas12b for In Vivo Genome Editing
Source: Adv Sci (Weinh). 2024 Jul 30;11(36):2400469. doi: 10.1002/advs.202400469 (PMC11423069; doi:10.1002/advs.202400469)
Supplement: Supplementary file 3 — Supplemental Table 2 [file ADVS-11-2400469-s004.xlsx]

## Sheet: Sheet1
Table S2. Target sites used in this study.
Gene	Name	PAM	Targets	Description
AAVS1	A1	TTT	ccgagcttgacccttggaaggacc	Endogenous target site of human
AAVS1	A3	TTG	ggtgagggaggagagatgcccgga	Endogenous target site of human
AAVS1	A5	TTA	acatgtaactgctggtccaagggg	Endogenous target site of human
EMX1	E1	TTC	tgtcgcagacccccaccgagaggc	Endogenous target site of human
EMX1	E2	TTC	ctgggagggagacctacgcggcga	Endogenous target site of human
EMX1	E3	TTT	ccgggtctaggagcaacgcctgga	Endogenous target site of human
EMX1	E4	TTA	tgtggtatatgtcagtcacctgtg	Endogenous target site of human
EMX1	E5	TTG	cggaggggagtggacttagggaag	Endogenous target site of human
EMX1	E6	TTA	atgtggggccagagccagaacagg	Endogenous target site of human
EMX1	E7	TTA	ctggagaggaagctgacagaaagg	Endogenous target site of human
EMX1	E8	TTT	ctactcgggaggctgagacaggaa	Endogenous target site of human
EMX1	E9	TTT	gttggaacaaggttcccacaggga	Endogenous target site of human
EMX1	E10	TTC	cgcggtcgcgggtggaaggtgaag	Endogenous target site of human
GRIN2B	G1	TTT	aactggaaaatcacacaggtctcc	Endogenous target site of human
GRIN2B	G2	TTG	tgtggggagaggcagggggcacct	Endogenous target site of human
GRIN2B	G4	TTG	ggaagctaccttggggcatggaca	Endogenous target site of human
GRIN2B	G6	TTT	accggtgaagcaggggcagggctg	Endogenous target site of human
VEGF	V1	TTT	gatgaggggagctgtggctcagag	Endogenous target site of human
VEGF	V2	TTC	tgcccctgttcacatcctccaccc	Endogenous target site of human
VEGF	V3	TTG	gaggaatagcagagattggagtgt	Endogenous target site of human
VEGF	V4	TTC	cattgcagtgaagccacttggaga	Endogenous target site of human
VEGF	V5	TTG	ctgtggtttggtggaggtgctagg	Endogenous target site of human
mRNF	mR3	TTC	cagcacttgagaggcagaggaagt	Endogenous target site of mouse
mRNF	mR5	TTT	gccaagtttgttctgtcccctgca	Endogenous target site of mouse
mTH	mT1	TTC	tctagccttgcctgtcatagagtg	Endogenous target site of mouse
mTH	mT2	TTG	atgtcttggtagcatctcccctt	Endogenous target site of mouse
mTH	mT3	TTG	actctcagtccccaaggttcattg	Endogenous target site of mouse
mTH	mT5	TTG	cctgcttccaccatcctcctgaa	Endogenous target site of mouse
mTH	mT6	TTG	gctgacttggcgtgtggtgaagtg	Endogenous target site of mouse
mRosa	mRo1	TTC	tagaagatgggcgggagtcttctg	Endogenous target site of mouse
mRosa	mRo3	TTC	tacacgttattgctggtctaaatg	Endogenous target site of mouse
PCSK9	PCSK9-1	TTT	GTACCGGGGCCCGTTAATGTTTAA	Endogenous target site of mouse
PCSK9	PCSK9-2	TTC	ACGTGGACGCGCAGGCTGCCGGTG	Endogenous target site of mouse
PCSK9	PCSK9-3	TTG	CTGCTACTGTGCCCCACCGGCGCT	Endogenous target site of mouse
PCSK9	PCSK9-4	TTC	CGCCGTTGCTCCAAGGTATGGGTG	Endogenous target site of mouse
