# Supplementary material for: Characterization of NiCas12b for In Vivo Genome Editing
Source: Adv Sci (Weinh). 2024 Jul 30;11(36):2400469. doi: 10.1002/advs.202400469 (PMC11423069; doi:10.1002/advs.202400469)
Supplement: Supplementary file 4 — Supplemental Table 3 [file ADVS-11-2400469-s001.xlsx]

## Sheet: Sheet1
Table S3. The sequences used in this study.
Cas12b orthologs	Protein Sequence	scaffold	scaffold-V1	scaffold-V2	scaffold-V3	scaffold-V4
AhCas12b	MATKSIKVKLRLGKHPDIRAGIWQLHKAANAGVRYYTEWLSLMRQKNLYTRGPKGEQQLYRSGEQCRREL LQRLRERQRLNGRTDEPGTDEELLKVARQIYEVLVPQSIGKSGDAQQLASNFLSPLVDPNSKGGQGQSNA GRKPAWQKMRDEGNPGWVAAKERYEQRKATDPTKKMIEMLDGLGLKPLFSVFTETYTTGVKWKDLSKRQG VRTWDRDMFQQALERLMSWESWNRRVGQEYARLLEQKRKFEEEHFTDQAHLVELVRTLEEDIRAASQGFA STRETAYQITRRALRGFERVIETWSRLSPEAPFREYDEAIRKVQSELRRNFGSHDLFARLAEPKYQPLWR EDKSFLARYALYNGVLQDLENAKQFATFTLPDAHVNPIWIRFEN…	TAGTCGTCTAGAGGACGGCGGAGACAACGGGAAGTGCCAATGGTACGCCCTATAAGCGTATACACCCCGTTGGCTTCAATATGAACGCTCGCTCAGCGATCCGACGACGGATCGTTGAGCGAGCGGTCTGAGAAGTGGCAC
AlicCas12b	MAVKSVKVKLMVGNLPEIREGMWHLHEAINAGVRYYTEWLALLRQGNLYKRGADGRQELYMTAEQCQEEL LRRLRERQRKNGHAGDPGTNEELLSVARRLYELLIPQAVGKTGSAQMLARNFLSPLADRNSRGATDEEVI LLLNEYGLRPLFDVFTETYERIKWKELRKGQGVRAWDRDMFQQALERLMSWESWNRRVGEEYAKLVYQRD RLQSEHFDRQEHLVALVKRLEADMMESSQGFSVESADAHRVRNRALRGGKDIIAEWMNVSDSEPIEAFIA VIKRKQAKDPRKFGSYDLFCKLAEPQYRPLWREDPSFLERWATRNVLERKISKAKPFATFTKPNPFTNPV WTRFDKPNGTNIFEYKVVFDHFGLGQHAVEFERMVVMQQGVPTE…	TTGCCGATCTATAGGACGGCAGTTACAACGGGATGTGCCAATGCACTCTTTCCAAGAGTGAATACCCCGTTGGCTTCAAAATGACCGCCCGCCCAACGGTCCGACGTCGGACCGTCGGGCGGGCGGTCTGAGAAGTGGCGC	GTTGCCGATCTATAGGACGGCAGTTACAACGGGATGTGCCAATGCACTCTTTCCAAGAGTGAATACCCCGTTGGCTTCAAAATTGAGAAGTGGCGC
AlpCas12b	MPVRSINLKLLIPRDDSHASLRQTLWVTHSEVNAATRYYEEQLLALRAEPYERGQTSSNQPASKVTPEEA RALALSVARARQAENLRRAGSASTVVGSDDDVLAAVNDLYRKLLPEETGEGSAQDANAYLSPLTTPGSKG FAAAADKLGRPRPNWVAMPPDDPAAADAAVAWFDSAASAEWQKDTGSPAKWLRAARQNKSDWPKLFREKL EELQQKSAQGPEAVIARLQTLHLLPLFEPYFPKRMVEQVRGGVTPWDRLAFRLAVSHLLSWEAWCRRASD DRDRRIKRRDDYAAANITSDIGPLIEKIRVFETARAQELSRLGLGQAEYQLRPRQLRGWADLREAWRKAK ARDAGALRTIVAEHQTRKKGKFGDPHVFLWLAEPAQHDLWSGAA…	GATGCCGATCTACAGGGTCGGCGTCTGCTGGTCGGAGTGCCTCGGCTGCGGCCCGTAACCGCTGTCACCGGCTGGAACAACCTTTCGGCGTCACGCTGTTTCGCGATCGTGAATACGCGCCACTTCCGCCGCCGCGTGGCGCTGGCAGTGACGCCGGATGGCTGTTGGCAC
BryCas12b	MAEKRKTTQRAYTLRLHGEGREDTSWRDALWRTHEAVNLGAWVFGDWLLTLRGGLSHELADEPIPGEEGQ NSRQPTDDERRNRRILLALSWLSVESKRGAPEAFIIASGSTAGEERTLKVVETLRSILSDREVAPGNAEA WISDCTPTLSAAIRDDAVWVNRSMAFDVAVKNIGPTLTRAEVWDVLEPFLGDWRAYSVPVNGGGDDALDG GEEDTTKDLVQKAGQWLSSRFGTGQGADFDRMELVYKQIEMWESKPAAGTSGKNTLARLANELSGFDPVS MDLAGVLRLISGPGYKSATRNLLKKLDGSPTVSSDDLNKLKEVAASDYKKCAPKKGKKGERAYADAILRA AENRCGFTYLQEDGGARHSQFAVILDHAARRVSTTHTWIKRAEA…	GCCTCTACAGGAGGCGAGAATGTCGCGGAATGTGTCGTCCCCTTCAATGGGCTTGGCACCGCGAAGTCGATCAGACGGGAGCCGTGGCTGTCGTTAAAGTCAGCCTGATCGACGGACAC
DtCas12b	MVQRAYTLRLRGLDRNDQSWRDALWRTHEAVNNGAKVFGDWLLTLRGGLDHTLADTIKGGKGKPDRDPTDEERKARRILLALSWLSVESKLGAPADFIVASGEDDAKDRNGKVIAALKEILESRGVAKAEIERWVEDCSASLSAAIRDDAVWVNRSKAFDEAVESFGASFKRDDVWDMLFFGSREAYLAPAKGSEDESSETELEEKAKDLVKKAGQWLSRRFGTGKGADFSRMAEVYQKIADWAASPSGSATVDDLVRVLWQHFGTEEAQPKNGLDWMIDLSSYRGHSPNPVHKLLKQNTSLTETQLKDLHKKANTRAKSCRSKISSKGRRPYSDAVLNDVESVCGFTYRSDTNGQNVSVSDYSKYSDDYKWGPARHYEYAVILDHAARRVSLAHTWIK…	GGCTTCTATAGGAGGCCGGAATTCGCGGTATGTGTCTTTCCCTTCAATGGGCTTGGCACCGCGCGTCGTTCAGCTTTGCGCCGTCGAAGGCGCTGAAGACGGCATTAAGCTGAACGACGGACAC	GGCTTCTATAGGAGGCCGGAATTCGCGGTGTCTTTCCCTTCAATGGGCTTGGCACCGCGCGTCGTTCAGCTTTGCGCCGTCGAAGGCGCTGAAGACGGCATTAAGCTGAACGACGGACAC	GGCTTCTATAGGAGGCCGGAATTCGCGGTGTCTTTCGCTTGGCACCGCGCGTCGTTCAGCTTTGCGCCGTCGAAGGCGCTGAAGACGGCATTAAGCTGAACGACGGACAC	GGCTTCTATAGGAGGCCGGAATTCGCGGTATGTGTCTTTCCCTTCAATGGGCTTGGCACCGCGCGTCGTTCAGCTTTGTTAAGCTGAACGACGGACAC
GeoCas12b	MPVRSLNLKLIVPRQQPRLNLAQDIWTTHVSINDATAYYESILLEMRGQGYELRDGVSVTDAEVVKRADV RIREVCKRNGRRSVLTKDELAEIRRQLRLLYEAIVPSSVGLDGNAQQANAFISPLTDPDSKGFLSVFDKI EAPPPWLEGVRNGESDAFDQATAWLRTPEGKRRLQATGSPPTWVRKVRKGEKDWPVAFVADYDKKLNEVK GVPTIIKTLKEQQVIPLFSAYLAPRIAGARGALSPWDRLAFRLAVGHLLSWESWCRLAQQEHQNRVNDLE SFTETRLCRTELSQAIAALRRYEEERHEELSSIGLAPGKPFRIRRRMVRCWTELREKWQASKDKTEEKLL SISAEMQTKQRGGFGDPHLFTWLARPENHAVWSTGPDAVSLVAT…	GGCGCCGGTTTATTGGCCGAAGTGCCCCGATGGCGGACCAGCAATGGAGTAGACCGCCATCAACGGCCGAAACAGAGAGCATCTCTTGAGGCAGTGCCGCGCCTCAACGACCTCATGGGCATGATCTCTGTTGGCAC
LacCas12b	MAVISIKLKAYTDKEKKEKIFAAHKLFNQLVARFEELLKLIRQKDYYYLDEEGEQYKSEDEVKQELMAYL KQYTSAVNVEQVMELLKRLEDIIMERGSQCAAQLVKIYNKDSTGGTNNIEKIVEPEPEWVQYYDEKTEKF SEKKYRVMADAWLASEEGQKAIQPIINGSGRSSAFKKAYLEKRDWYKSFVKDQKKYRKDLKDGLSFLLSS LEKEKVFPLIAIDNELIANYSVYVKLALKTALENFASYLACDEKTRNNFQEMQELFMKAERDITENYAKE YEIIKKYLDEQYEYTETDVYLTKRMTRGVKEILTKFKKCANETERLSVIKAFPKDKMGDYNLFHYLALEE VNKNISFKAIQELIAYYQKKQKFDNARKCAAYTTADAINSKRYL…	GTCTATAGGACAATATTTTTCTGCGTAGTGCATCGGATATTTTGAAGAATATTCAGCGCAGAAAACTTATATAATTACAAATGGGTTATGTAATCGTACAAGTAGCTTGTTTGTAGGAATATGAGTAAGCAC
LepCas12b	MADKIVRSIKVKCNLDFNKITTSNKIVGEKSFYELTKNTHEIYHEGVFYYQKMLLLMRQDEYWLEQSDNP TVTQEQCKEELWELCIKALERNTLIAKEKKIKLEDIDINNKKEEILKIIKDSFNTIAPLEGKMEEPKDYL NQLCFFDKKPPGVATSGRPNTYYTRFLKFINQYNLNNRWEISGVKPDKSEMDRVYIKILQELNEYSEDLK KDFQIVIDAKKEVESDLNDTLEKYENGEGKLRKWGIFPLFPKYFQSERFSLLEFSDIRSTWDYSIWSLAV SSIRAWNTQTRKCSIEYLEIYNKLNEKSTSISLSEYEKGLLMQYESNRFNELSEISEESSSPFRINSRMI RGLELVLESWKNADSNELKIKYLNKLQTEKSKQLGDVHFYQWLA…	TTGCTTCTAGCAAACTCCGCCATGTAAAAAGTGCACCGTCTCCAAGGACTTATGGCATCTAATCAAAGACTTTTTAATGCGAGAACCTCGTGGGATCGATTAAAGAGTCTCTGAATAGGTAGCAC
NiCas12b	MPQEAMPPVTKRAYTLRLRGADPSDTSWREALWKTHEAVNKGAKAFGDWLLTLRGGLDHTLVDTKVKDGK GKSDRDPTPEERKARRILLALSWLSVESRLGAPADFIVAYGTEAAEDRNSKVIAALEEILKSRGLEDTEI AEWKNDCSPSLSAAIRDDAVWVNRSKAFDEAVKGQNKQQGRQDAQTLLWYLLTENYLQLPSKAEKKQSEP LDQEEEEPDSEEISEAVGKSGKGAGQRTRHPFSHIFGKNDNQGFGRPVRQLELRNHWQKHLKPLVEGADI PLKNPNSRAKGETPSPTELHREMFSKAAARLAQIWTKQKKQEVVRELRTAADADLKKLENDQAYCKPLAL LNAYCRERGQSVGSLGEYRINPRAVEGWERVVAAWEKIKQTDPA…	GCCTCTACAGGAGGCGAAAATGCCACGGTATGTGTCTTCCCCTTCAATGGGCTTGGCACCGTGGAGTCGATCAGTTTTGTTCCGACGAAGGAGCGCAGCCGAAGTCGGCACCAACTTGATCGACGGACAC	GCCTCTACAGGAGGCGAAAATGCCACGGTGTCTTCCCCTTCAATGGGCTTGGCACCGTGGAGTCGATCAGTTTTGTTCCGACGAAGGAGCGCAGCCGAAGTCGGCACCAACTTGATCGACGGACAC	GCCTCTACAGGAGGCGAAAATGCCACGGTGTCTTTTGGCACCGTGGAGTCGATCAGTTTTGTTCCGACGAAGGAGCGCAGCCGAAGTCGGCACCAACTTGATCGACGGACAC	GCCTCTACAGGAGGCGAAAATGCCACGGTATGTGTCTTCCCCTTCAATGGGCTTGGCACCGTGGAGTCGATCTTGATCGACGGACAC	GCCTCTACAGGAGGCGAAAATGCCACGGTGTCTTCCCCTTCAATGGGCTTGGCACCGTGGAGTCGATCTTGATCGACGGACAC
PhoCas12b	MAKKIEEKVNSTKRFTRSLKLRINPLSSAINELLLTHQVLNRQIRYWVDVLLTIRQAEYTLSEKPDMPVS GTSVKYRCTKLIEKTVKAAQGQELSQKDITLAMQLLRTLYEIIVPASVNGNAPTNPGQHGRYFIYHLASA SSEKGLENYYKIQEMGGVPDCIEPLLNVGNLNDKVIDKSNVLGWGLTDGAADFMSNFKKNSKWVIRLTKY RESYSNVDQLPSNKELKAAKIDWVELMIKKVSEACSKETEDLANLVSNLRNLKVIPLIPLAPIAQQLKDS DRKAKPDDTTDKVYASVSKWDSLAFDIAVSTVSAWETQSHNVKNEYANKLNKLVIFEQGSVIGYEQHNQV IKQYEANWEEEYRLSTRTNLPDGFSFNITGRMIKLWPELKEKWR…	GTATATGCATACAGCATTTTTTTCAATGTTAAAAATATGCAAGTGCACTTATATCAAGAGCAAGGACAAAAATTATCTGAATCGCACTGACTACCGATATGGCCAAGAAGGCTTGTCGCTATTTTGCAATCTACTACATTCCGTCTATATTGTGATAAAAGATGTTAGTTGCTCCTAGGATGCAGCCCAAACTGTAGCGTTGCACTTCGCGCGGGTACGTAGGTTGGAGC
PhyCas12b	MVATKSYKLRLELRAGQPVVDRQRFESDRTKETNQVQHWLDDTREAFNTGVDYLTGWLLRMHRGTGVWREKRDGIWREWQEITTCDELKKARSRRAADPSSFALLENRDLLDAFKSKGKSEAEAVELAECCRRIAKELCPPSEDTSGAQMPRDDLDLLTLETSTAKGVRDRGVDKTGKPKQKSGRRPRWMLKQAIAATAPSASSWSDFETRITATQEFQSAANDGKSLLRQLKQKYTGAWHDVQAQLCEYASTWEADKAKAEKRVEDSAVSGSIAAYRRLLEMDCLPLPGLQRPSAYLHIDNGSAEWNYAMWNMAGQRVRSHLGWVRRRATERMLWELRTTLFERGGWIRTRRDGKSIRKDGLTPDDIQFDTPPDGAAGDFDQRHAYANRKWVEALRMY…	GCCCGTGCCCCCTGTGGCCCAGCCCGAGGGGAACTCGCCGGGTGTTCAGTGATGAAGGCGGGCAACCGCTTGTCCCGAGCGCATCAATCAGGACCGCGTTGCCGCCGCCCGATGCGCCGCGGAGGCCGACGCGGCCCTGATGGATGGACAC
PpCas12b	MAVRSFKLKIMAGQNEKLRKALWKTHELHNYGVAYYMEWLSLLRQEDLFE LNEEITTQDTPSRTKERLQEELWTRVREAQHRNEFTSVVNKQEVLETLRL LYEQLVPSAAGESGEANQICNKYLYPLTDANSQSGKGTASSGRKPRWKNL KGAGDPSWEEEKKKWAEQRQKDPKLQIMNRLDSYGLLPLFPLFTDSEDPF VRDITWLPKSKKQSVRKWDKDMFNQAIERFLSWESWNQKVKTEYEELASK YKSLKATLIQMDSKAFDALGSFEEKRIEELKNITTFHNSTYYLGTRELRG WKVIVDKWIRFSENKTFADYIEVYKDYQRSHSRESGDFEVYNFLSHPENH FIWRNNKEFPFLYAKYSETKLKLMNAKKQATFTLSDPIEHPL…	GCTACATCTTAATGTTGTAGCAATTGATTGTTTGTGCATCGAGTGTAGAAACACTCTAACAATCACTTTTATTACATTTTTCTTCTTTTTGTTTGGACGTCCAAACAAAGAGAAGAAGCAGTAATAAAGGGCAC
SynCas12b	MPRQDKPPVTQRAYTLRLRGADPNDKSWRDALWWTHEAVNKGAKAFGDWLLTLRGGLDHALVTTKVKVGK GKPDRDPTDEERKARRILLALSWLSVESKLGAPAGFIIASGQEAAAARNGKVIAALEEILTSRNVAKNEI GDWKNDCSASLSAAIRDDAVWVNRSKAFDEVCGDEDKKGAREDAQTLLWVILTNDYLALPKKPEKVSETT GLDDEEVKSGKGAGQRTRHPFSYIFGRETTQGFGKPPRTLNLRDHWHRHLKPRVETAGIPLGDPKTKSKK NDPPSPTELHREMFSKAAALLAQIWTKQKQQELEREQRTRAVVELERLEQDNSYRDALNLLDTFCRERGE STGSREQYRINPRAVEGWDRVIAVWDKVIETDASKAVDIRISEA…	ATTTTCTGCTTCTACAGGAGGCGAAAATGTCACGGTATGTGTCGTCCCCTTCAATGGGCTTGGCACCGTGGTCGATCAGGTTTTCGACGCCGGTACTAACCTGATCGACAGACAC
ThCas12b	MAVKSIKVKLMLASRPDVREGIWCLHQAINAGVRYYTEWLALLRQENLYRHGADGKQELFMSAQQCREEL LRRLRDRQQRNGHKGDLGTDNELLRIARRLYEILVPESVGGKGDAQMLSRRFLSPLTDPNSEGGKGTSKS GRKPKWVLLKEAGDPTWVEAKARYEASKASDPTKDVLEGLETYGLKPLMDVFTETWKEIRWRPLGKRQGV RKWDRDMFQQALERLMSWEAWNQRVGEEYAKLVVARDDREENFSSQRHLVELARRLEEDLKTSSLGFAAK SAQAHRITMRALRGLEDIIPAWTKMSDQEPMDAFDDVIKQKQAKDPRRFGSHDLFYKLAEPPYRPLWRED PRFLRRWAEYNAILNKLDKAKQFATFTLPDACSNPVWARFENAE…	GCCGATCTAAAGGACGGCATGTTCAACGGGATGTGCCAATGCACTCTTTCCAGGAGTGAACACCCCGTTGGCTTCGATACGACCGCCCGCCCAACGGTCCGACGTCGGACCGTCGGGCGGGCGGTCTGAGAAGTGGCAC	GCCGATCTAAAGGACGGCATGTTCAACGGGATGTGCCAATGCACTCTTTCCAGGAGTGAACACCCCGTTGGCTTCGATGAGAAGTGGCA
TurrCas12b	MQRSIKVKLNFQNPSDLAAIWFTHLHFHRGVRYYQELLLAMRGEDVHMRDARTKEPIESDKTNGVVWRAK LITYIEKARIANGNKAKLTAKECEVAIAFFKNFYDSLMLKDHEDYTDEPKGKLNVLTDSESEAGQGTAKG GRPDKALTAMRALFAKDKSLAKKYEIADSHEISKEQYGVLIQRLKREKSFAALEDLFEKHEVEVAKKKQK QTKGSIIPQLQQAGVLRIIPPYLEAASGGVKVAGAAPFEYGMWGVAVATLRSWNTWNEKAKKDKQAEEAK LEKINADVFADENKFPKSIRKILTKYEIDQHEAYAKVSDVKKQFRITRPMLRNWDALRKKWLKAQDESER KKQIAEWQQENRSYGDINLFHYLATEGNKSVWFENESFLYLWVR…	GCTTTGTTCTGCCTTTGGCAAATTATTAACGGCAGAATGTGAGTCGTCCTTATCGGACTCTTAGGCCGTTGCTCTTTGAAACTTCTCAGGGAAACTCACTTCGTGATCCGATCAATTCCTGAGGGGTTTCAAAAGGTCTCAC
