# Supplementary material for: Characterization of NiCas12b for In Vivo Genome Editing
Source: Adv Sci (Weinh). 2024 Jul 30;11(36):2400469. doi: 10.1002/advs.202400469 (PMC11423069; doi:10.1002/advs.202400469)
Supplement: Supplementary file 5 — Supplemental Table 4 [file ADVS-11-2400469-s007.xlsx]

## Sheet: Sheet1
Table S4. Sample and whole-genome sequencing information.
Sample	Yield (Mb)	Reads	Base≥Q30 (%)	Mapping rate (mm10)	Depth of coverage
Control	154460	1029737724	0.918	0.9993	51.765
Edited1	136017	906785448	0.9222	0.99946	45.292
Edited2	128944	859629546	0.9236	0.99907	43.07
