# Supplementary material for: Characterization of NiCas12b for In Vivo Genome Editing
Source: Adv Sci (Weinh). 2024 Jul 30;11(36):2400469. doi: 10.1002/advs.202400469 (PMC11423069; doi:10.1002/advs.202400469)
Supplement: Supplementary file 6 — Supplemental Table 5 [file ADVS-11-2400469-s009.xlsx]

## Sheet: Sheet1
Table S5. The summary of SNV and Indel.
Sample	Edited1 vs Control	Edited2 vs Control
Total SNVs/Indels	16	32
Total SNVs	5	11
Total Indels	11	21
Exonic	12	24
Splicing	4	8
Nonsynonymous SNV	5	9
Nonframeshift Indel	7	14
Frameshift Indel	0	1
Stop gain	0	0
Stop loss	0	0
