# Supplementary material for: Characterization of NiCas12b for In Vivo Genome Editing
Source: Adv Sci (Weinh). 2024 Jul 30;11(36):2400469. doi: 10.1002/advs.202400469 (PMC11423069; doi:10.1002/advs.202400469)
Supplement: Supplementary file 7 — Supplemental Table 6 [file ADVS-11-2400469-s008.xlsx]

## Sheet: edit1 VS WT
Table S6. The information of SNV and Indel from sample Edited1 compared with control.
#CHROM	POS	ID	REF	ALT	QUAL	FILTER	INFO	FORMAT	Sample Edited1	Control	allele	Func_refGene	Gene_refGene	GeneDetail_refGene	ExonicFunc_refGene	AAChange_refGene	cytoBand	rmsk	simpleRepeat	phastConsElements60way	snp142	Sample Edited1_Genotype	Sample Edited1_AltFreq	Sample Edited1_Depth
chr5	137520937	.	TGGAGGA	T	8.38	PASS	ECNT=1;FS=2.261;HCNT=1;MAX_ED=.;MIN_ED=.;NLOD=6.27;NLODF=2.01;PV=0.2684;PV2=0.2684;RPA=9,7;RU=GGA;SOR=1.086;STR;TLOD=10.19	GT:AD:AF:AFDP:ALTHC:ALT_F1R2:ALT_F2R1:BaseQRankSumPS:ClippingRankSumPS:DPHC:FOXOG:MQRankSumPS:NBQPS:QSS:REF_F1R2:REF_F2R1:ReadPosEndDistPS:ReadPosRankSumPS	0/1:35,3:0.0789474:38:3:2:1:1.013:0.000:37:.:0.000:38.212:1153,112:17:18:35.784:0.724	0/0:22,0:0:22:0:0:0:.:.:22:.:.:.:746,0:11:11:35.250:.	T	exonic	Gigyf1	.	nonframeshift_deletion	Gigyf1:NM_031408:exon9:c.996_1001del:p.E340_E341del	5qG2	Name=(GGA)n	Name=trf	Score=477;Name=lod=129	.	'0/1	0.079	38
chr5	137751226	.	C	T	122.44	PASS	ECNT=1;FS=0.000;HCNT=1;MAX_ED=.;MIN_ED=.;NLOD=14.44;NLODF=16.03;PV=0.0000;PV2=0.0000;SOR=0.552;TLOD=73.46	GT:AD:AF:AFDP:ALTHC:ALT_F1R2:ALT_F2R1:BaseQRankSumPS:ClippingRankSumPS:DPHC:FOXOG:MQRankSumPS:NBQPS:QSS:REF_F1R2:REF_F2R1:ReadPosEndDistPS:ReadPosRankSumPS	0/1:19,22:0.536585:41:22:9:13:-0.382:0.000:41:0.591:0.000:34.829:655,774:8:11:31.634:-0.970	0/0:49,0:0:49:0:0:0:.:.:49:.:.:.:1690,0:27:22:38.510:.	T	exonic	Tsc22d4	.	nonsynonymous_SNV	Tsc22d4:NM_023910:exon3:c.763C>T:p.R255C,Tsc22d4:NM_029805:exon3:c.763C>T:p.R255C	5qG2	.	.	Score=362;Name=lod=42	.	'0/1	0.537	41
chr6	87630177	.	T	TA	11.43	PASS	ECNT=1;FS=4.732;HCNT=1;MAX_ED=.;MIN_ED=.;NLOD=6.87;NLODF=2.32;PV=0.0457;PV2=0.0457;RPA=13,14;RU=A;SOR=0.716;STR;TLOD=7.76	GT:AD:AF:AFDP:ALTHC:ALT_F1R2:ALT_F2R1:BaseQRankSumPS:ClippingRankSumPS:DPHC:FOXOG:MQRankSumPS:NBQPS:QSS:REF_F1R2:REF_F2R1:ReadPosEndDistPS:ReadPosRankSumPS	0/1:19,5:0.208333:24:5:1:4:-0.726:0.000:22:.:0.000:34.745:595,160:1:16:40.682:-0.512	0/0:23,0:0:23:0:0:0:.:.:22:.:.:.:735,0:2:20:41.727:.	TA	splicing	Aplf	NM_001372332:exon10:c.1319-2->T;NM_024251:exon10:c.1256-2->T;NM_001170489:exon10:c.1319-2->T	.	.	6qD1	.	.	Score=290;Name=lod=21	.	'0/1	0.208	24
chr7	44500372	.	AGAG	A	28.8	PASS	ECNT=1;FS=0.000;HCNT=1;MAX_ED=.;MIN_ED=.;NLOD=8.38;NLODF=2.70;PV=0.0643;PV2=0.0643;RPA=11,10;RU=GAG;SOR=0.518;STR;TLOD=12.58	GT:AD:AF:AFDP:ALTHC:ALT_F1R2:ALT_F2R1:BaseQRankSumPS:ClippingRankSumPS:DPHC:FOXOG:MQRankSumPS:NBQPS:QSS:REF_F1R2:REF_F2R1:ReadPosEndDistPS:ReadPosRankSumPS	0/1:27,4:0.129032:31:4:3:1:-1.178:0.000:31:.:0.000:35.000:973,129:18:9:38.677:0.029	0/0:33,0:0:33:0:0:0:.:.:32:.:.:.:1155,0:20:13:37.966:.	A	exonic	Fam71e1	.	nonframeshift_deletion	Fam71e1:NM_001357651:exon3:c.574_576del:p.E203del,Fam71e1:NM_001368290:exon3:c.574_576del:p.E203del,Fam71e1:NM_001368292:exon3:c.226_228del:p.E87del,Fam71e1:NM_001357650:exon4:c.319_321del:p.E118del,Fam71e1:NM_001368291:exon4:c.517_519del:p.E184del,Fam71e1:NM_028169:exon4:c.517_519del:p.E184del	7qB3	Name=(GGA)n	Name=trf	.	.	'0/1	0.129	31
chr7	120201229	.	TGAGA	T	5.71	PASS	ECNT=1;FS=8.038;HCNT=1;MAX_ED=.;MIN_ED=.;NLOD=2.64;NLODF=1.14;PV=0.1456;PV2=0.1456;RPA=26,24;RU=GA;SOR=2.262;STR;TLOD=9.35	GT:AD:AF:AFDP:ALTHC:ALT_F1R2:ALT_F2R1:BaseQRankSumPS:ClippingRankSumPS:DPHC:FOXOG:MQRankSumPS:NBQPS:QSS:REF_F1R2:REF_F2R1:ReadPosEndDistPS:ReadPosRankSumPS	0/1:11,6:0.26087:23:6:4:2:-1.823:-0.000:16:.:-0.000:32.231:264,119:4:4:38.231:-1.001	0/0:10,0:0:10:0:0:0:.:.:9:.:.:.:179,0:2:4:32.167:.	T	splicing	Crym	NM_016669:exon2:r.spl	.	.	7qF2	Name=(GA)n	Name=trf	.	.	'0/1	0.353	17
chr8	83998996	.	CGAG	C	37.05	PASS	ECNT=1;FS=4.883;HCNT=1;MAX_ED=.;MIN_ED=.;NLOD=14.12;NLODF=4.54;PV=0.0795;PV2=0.0795;RPA=6,5;RU=GAG;SOR=1.530;STR;TLOD=10.01	GT:AD:AF:AFDP:ALTHC:ALT_F1R2:ALT_F2R1:BaseQRankSumPS:ClippingRankSumPS:DPHC:FOXOG:MQRankSumPS:NBQPS:QSS:REF_F1R2:REF_F2R1:ReadPosEndDistPS:ReadPosRankSumPS	0/1:49,4:0.0754717:53:4:1:3:-0.749:0.000:53:.:0.000:35.744:1583,118:24:25:39.481:-0.515	0/0:49,0:0:49:0:0:0:.:.:49:.:.:.:1523,0:30:19:44.939:.	C	exonic	Samd1	.	nonframeshift_deletion	Samd1:NM_001081415:exon2:c.949_951del:p.E322del	8qC2	Name=GA-rich	.	.	.	'0/1	0.075	53
chr8	123300122	.	TAG	T	23.61	PASS	ECNT=1;FS=0.000;HCNT=1;MAX_ED=.;MIN_ED=.;NLOD=11.10;NLODF=3.57;PV=0.0640;PV2=0.0640;RPA=11,10;RU=AG;SOR=0.504;STR;TLOD=8.66	GT:AD:AF:AFDP:ALTHC:ALT_F1R2:ALT_F2R1:BaseQRankSumPS:ClippingRankSumPS:DPHC:FOXOG:MQRankSumPS:NBQPS:QSS:REF_F1R2:REF_F2R1:ReadPosEndDistPS:ReadPosRankSumPS	0/1:34,4:0.105263:38:4:3:1:-0.793:0.000:38:.:0.000:35.500:1196,127:18:16:43.474:0.905	0/0:40,0:0:40:0:0:0:.:.:40:.:.:.:1300,0:13:27:38.385:.	T	splicing	Fanca	NM_016925:exon15:r.spl	.	.	8qE1	Name=(GA)n	.	Score=416;Name=lod=71	.	'0/1	0.105	38
chr10	62188714	.	C	T	62.25	PASS	ECNT=1;FS=0.000;HCNT=1;MAX_ED=.;MIN_ED=.;NLOD=8.43;NLODF=5.96;PV=0.0004;PV2=0.0006;SOR=0.772;TLOD=53.45	GT:AD:AF:AFDP:ALTHC:ALT_F1R2:ALT_F2R1:BaseQRankSumPS:ClippingRankSumPS:DPHC:FOXOG:MQRankSumPS:NBQPS:QSS:REF_F1R2:REF_F2R1:ReadPosEndDistPS:ReadPosRankSumPS	0/1:30,19:0.387755:49:18:10:9:1.910:0.000:47:0.474:0.000:34.459:957,636:13:17:36.796:-1.091	0/0:30,0:0:30:0:0:0:.:.:30:.:.:.:992,0:16:14:32.933:.	T	exonic	Tspan15	.	nonsynonymous_SNV	Tspan15:NM_197996:exon7:c.664G>A:p.A222T	10qB4	.	.	Score=508;Name=lod=175	.	'0/1	0.388	49
chr10	80904315	.	CGCT	C	24.45	PASS	ECNT=1;FS=0.000;HCNT=1;MAX_ED=.;MIN_ED=.;NLOD=9.90;NLODF=3.19;PV=0.1984;PV2=0.1984;RPA=6,5;RU=GCT;SOR=1.145;STR;TLOD=8.74	GT:AD:AF:AFDP:ALTHC:ALT_F1R2:ALT_F2R1:BaseQRankSumPS:ClippingRankSumPS:DPHC:FOXOG:MQRankSumPS:NBQPS:QSS:REF_F1R2:REF_F2R1:ReadPosEndDistPS:ReadPosRankSumPS	0/1:44,3:0.0638298:47:3:2:1:0.901:0.000:47:.:0.000:36.576:1430,105:16:28:38.617:1.503	0/0:35,0:0:35:0:0:0:.:.:35:.:.:.:1111,0:12:23:37.515:.	C	exonic	Lmnb2	.	nonframeshift_deletion	Lmnb2:NM_001347140:exon5:c.841_843del:p.S281del,Lmnb2:NM_010722:exon8:c.1264_1266del:p.S422del	10qC1	.	.	Score=439;Name=lod=89	.	'0/1	0.064	47
chr11	53332479	.	TTCC	T	5.18	PASS	ECNT=1;FS=2.453;HCNT=1;MAX_ED=.;MIN_ED=.;NLOD=7.22;NLODF=2.33;PV=0.2576;PV2=0.2576;RPA=5,4;RU=TCC;SOR=1.009;STR;TLOD=6.68	GT:AD:AF:AFDP:ALTHC:ALT_F1R2:ALT_F2R1:BaseQRankSumPS:ClippingRankSumPS:DPHC:FOXOG:MQRankSumPS:NBQPS:QSS:REF_F1R2:REF_F2R1:ReadPosEndDistPS:ReadPosRankSumPS	0/1:37,3:0.075:40:3:1:2:0.834:0.000:40:.:0.000:37.545:1284,110:21:16:48.375:-0.617	0/0:24,0:0:24:0:0:0:.:.:24:.:.:.:819,0:12:12:42.000:.	T	exonic	Zcchc10	.	nonframeshift_deletion	Zcchc10:NM_026479:exon4:c.424_426del:p.S147del	11qB1.3	Name=(TCC)n	Name=trf	Score=535;Name=lod=227	.	'0/1	0.075	40
chr13	100223166	.	C	T	104.42	PASS	ECNT=2;FS=0.000;HCNT=4;MAX_ED=23;MIN_ED=23;NLOD=12.64;NLODF=13.02;PV=0.0000;PV2=0.0000;SOR=0.740;TLOD=78.99	GT:AD:AF:AFDP:ALTHC:ALT_F1R2:ALT_F2R1:BaseQRankSumPS:ClippingRankSumPS:DPHC:FOXOG:MQRankSumPS:NBQPS:QSS:REF_F1R2:REF_F2R1:ReadPosEndDistPS:ReadPosRankSumPS	0/1:24,25:0.510204:49:25:12:13:-4.530:0.000:49:0.520:-6.152:35.126:895,812:14:10:40.653:0.830	0/0:46,0:0:46:0:0:0:.:.:46:.:.:.:1663,0:24:22:38.044:.	T	exonic	Naip5	.	nonsynonymous_SNV	Naip5:NM_010870:exon10:c.1561G>A:p.A521T	13qD1	.	.	Score=248;Name=lod=14	rs29494764	'0/1	0.51	49
chr15	8311285	.	G	GA	3.7	PASS	ECNT=1;FS=7.687;HCNT=1;MAX_ED=.;MIN_ED=.;NLOD=6.90;NLODF=2.22;PV=0.0474;PV2=0.0848;RPA=11,12;RU=A;SOR=1.921;STR;TLOD=6.45	GT:AD:AF:AFDP:ALTHC:ALT_F1R2:ALT_F2R1:BaseQRankSumPS:ClippingRankSumPS:DPHC:FOXOG:MQRankSumPS:NBQPS:QSS:REF_F1R2:REF_F2R1:ReadPosEndDistPS:ReadPosRankSumPS	0/1:23,5:0.178571:28:4:1:4:-0.597:0.000:25:.:0.000:34.927:822,177:2:21:36.778:1.405	0/0:26,0:0:26:0:0:0:.:.:26:.:.:.:915,0:4:22:42.192:.	GA	splicing	Nipbl	NM_201232:exon34:c.5954-4->T;NM_027707:exon34:c.5954-4->T	.	.	15qA1	.	.	Score=721;Name=lod=1380	.	'0/1	0.179	28
chr16	16983628	.	TGGC	T	5.28	PASS	ECNT=1;FS=3.283;HCNT=1;MAX_ED=.;MIN_ED=.;NLOD=8.71;NLODF=2.80;PV=0.1622;PV2=0.1622;RPA=6,5;RU=GGC;SOR=0.117;STR;TLOD=6.68	GT:AD:AF:AFDP:ALTHC:ALT_F1R2:ALT_F2R1:BaseQRankSumPS:ClippingRankSumPS:DPHC:FOXOG:MQRankSumPS:NBQPS:QSS:REF_F1R2:REF_F2R1:ReadPosEndDistPS:ReadPosRankSumPS	0/1:31,3:0.0882353:34:3:2:1:0.893:0.000:34:.:0.000:36.394:1067,112:11:20:38.818:-0.376	0/0:30,0:0:30:0:0:0:.:.:30:.:.:.:1048,0:14:16:41.643:.	T	exonic	Mapk1	.	nonframeshift_deletion	Mapk1:NM_001038663:exon1:c.3_5del:p.A7del,Mapk1:NM_001357115:exon1:c.3_5del:p.A7del,Mapk1:NM_011949:exon1:c.3_5del:p.A7del	16qA3	Name=(CGG)n	.	Score=617;Name=lod=502	.	'0/1	0.088	34
chr17	33999318	.	C	G	134.05	PASS	ECNT=1;FS=0.000;HCNT=4;MAX_ED=.;MIN_ED=.;NLOD=15.60;NLODF=15.60;PV=0.0000;PV2=0.0000;SOR=0.656;TLOD=88.31	GT:AD:AF:AFDP:ALTHC:ALT_F1R2:ALT_F2R1:BaseQRankSumPS:ClippingRankSumPS:DPHC:FOXOG:MQRankSumPS:NBQPS:QSS:REF_F1R2:REF_F2R1:ReadPosEndDistPS:ReadPosRankSumPS	0/1:29,29:0.5:58:28:16:13:-2.297:0.000:56:0.448:0.000:34.598:1025,944:17:12:34.121:-0.148	0/0:53,0:0:53:0:0:0:.:.:52:.:.:.:1907,0:25:28:32.509:.	G	exonic	H2-K1	.	nonsynonymous_SNV	H2-K1:NM_001001892:exon3:c.563G>C:p.W188S,H2-K1:NM_001347346:exon3:c.563G>C:p.W188S	17qB1	.	.	Score=274;Name=lod=18	.	'0/1	0.5	58
chr18	22019011	.	G	A	112.93	PASS	ECNT=1;FS=0.000;HCNT=1;MAX_ED=.;MIN_ED=.;NLOD=13.49;NLODF=9.09;PV=0.0000;PV2=0.0000;SOR=0.731;TLOD=73.21	GT:AD:AF:AFDP:ALTHC:ALT_F1R2:ALT_F2R1:BaseQRankSumPS:ClippingRankSumPS:DPHC:FOXOG:MQRankSumPS:NBQPS:QSS:REF_F1R2:REF_F2R1:ReadPosEndDistPS:ReadPosRankSumPS	0/1:42,25:0.373134:67:24:11:14:3.290:0.000:62:0.440:0.000:35.278:1257,857:23:19:33.522:0.251	0/0:49,0:0:49:0:0:0:.:.:48:.:.:.:1504,0:31:18:34.898:.	A	exonic	Ccdc178	.	nonsynonymous_SNV	Ccdc178:NM_027616:exon19:c.2045C>T:p.T682M	18qA2	.	.	.	.	'0/1	0.373	67
chr18	74218097	.	ACAG	A	11.91	PASS	ECNT=1;FS=2.196;HCNT=1;MAX_ED=.;MIN_ED=.;NLOD=13.20;NLODF=4.25;PV=0.1607;PV2=0.1607;RPA=7,6;RU=CAG;SOR=1.111;STR;TLOD=7.46	GT:AD:AF:AFDP:ALTHC:ALT_F1R2:ALT_F2R1:BaseQRankSumPS:ClippingRankSumPS:DPHC:FOXOG:MQRankSumPS:NBQPS:QSS:REF_F1R2:REF_F2R1:ReadPosEndDistPS:ReadPosRankSumPS	0/1:51,3:0.0555556:54:3:1:2:-0.214:0.000:54:.:0.000:36.030:1639,97:28:23:33.038:0.193	0/0:47,0:0:47:0:0:0:.:.:47:.:.:.:1440,0:25:22:41.156:.	A	exonic	Cxxc1	.	nonframeshift_deletion	Cxxc1:NM_001378844:exon5:c.472_474del:p.Q165del,Cxxc1:NM_028868:exon5:c.472_474del:p.Q165del	18qE2	Name=(CAG)n	.	Score=511;Name=lod=180	.	'0/1	0.056	54
