# Supplementary material for: Characterization of NiCas12b for In Vivo Genome Editing
Source: Adv Sci (Weinh). 2024 Jul 30;11(36):2400469. doi: 10.1002/advs.202400469 (PMC11423069; doi:10.1002/advs.202400469)
Supplement: Supplementary file 8 — Supplemental Table 7 [file ADVS-11-2400469-s005.xlsx]

## Sheet: Table S7. The information of SN
Table S7. The information of SNV and Indel from sample Edited2 compared with control.
#CHROM	POS	ID	REF	ALT	QUAL	FILTER	INFO	FORMAT	Sample Edited2	Control	allele	Func_refGene	Gene_refGene	GeneDetail_refGene	ExonicFunc_refGene	AAChange_refGene	cytoBand	rmsk	simpleRepeat	phastConsElements60way	snp142	Sample Edited2_Genotype	Sample Edited2_AltFreq	Sample Edited2_Depth
chr1	131763908	.	G	C	3.28	PASS	ECNT=1;FS=26.896;HCNT=1;MAX_ED=.;MIN_ED=.;NLOD=10.81;NLODF=3.31;PV=0.0624;PV2=0.0624;SOR=4.972;TLOD=6.35	GT:AD:AF:AFDP:ALTHC:ALT_F1R2:ALT_F2R1:BaseQRankSumPS:ClippingRankSumPS:DPHC:FOXOG:MQRankSumPS:NBQPS:QSS:REF_F1R2:REF_F2R1:ReadPosEndDistPS:ReadPosRankSumPS	0/1:50,8:0.137931:58:8:4:4:-3.069:0.000:56:0.500:0.000:30.739:1494,132:16:34:34.017:0.873	0/0:42,1:0.0232558:43:1:1:0:-1.509:0.000:43:1.000:0.000:33.091:1355,8:26:16:39.186:-0.482	C	exonic	Slc26a9	.	nonsynonymous_SNV	Slc26a9:NM_177243:exon17:c.1888G>C:p.D630H	1qE4	.	.	.	.	'0/1	0.138	58
chr2	26369526	.	ACTG	A	16.34	PASS	ECNT=1;FS=9.401;HCNT=1;MAX_ED=.;MIN_ED=.;NLOD=7.21;NLODF=2.32;PV=0.2962;PV2=0.2962;RPA=6,5;RU=CTG;SOR=2.821;STR;TLOD=8.69	GT:AD:AF:AFDP:ALTHC:ALT_F1R2:ALT_F2R1:BaseQRankSumPS:ClippingRankSumPS:DPHC:FOXOG:MQRankSumPS:NBQPS:QSS:REF_F1R2:REF_F2R1:ReadPosEndDistPS:ReadPosRankSumPS	0/1:45,3:0.0625:48:3:2:1:-1.131:0.000:48:.:0.000:34.697:1391,90:20:25:38.978:0.089	0/0:25,0:0:25:0:0:0:.:.:25:.:.:.:874,0:14:11:48.520:.	A	exonic	Snapc4	.	nonframeshift_deletion	Snapc4:NM_172339:exon16:c.1584_1586del:p.S529del,Snapc4:NM_001290419:exon17:c.1314_1316del:p.S439del	2qA3	Name=(CTG)n	Name=trf	.	.	'0/1	0.062	48
chr2	30198161	.	TAAC	T	34.83	PASS	ECNT=1;FS=2.091;HCNT=1;MAX_ED=.;MIN_ED=.;NLOD=8.99;NLODF=2.89;PV=0.1134;PV2=0.1134;RPA=13,12;RU=AAC;SOR=1.469;STR;TLOD=12.05	GT:AD:AF:AFDP:ALTHC:ALT_F1R2:ALT_F2R1:BaseQRankSumPS:ClippingRankSumPS:DPHC:FOXOG:MQRankSumPS:NBQPS:QSS:REF_F1R2:REF_F2R1:ReadPosEndDistPS:ReadPosRankSumPS	0/1:35,4:0.102564:39:4:3:1:0.945:0.000:39:.:0.000:34.205:1215,144:15:20:45.243:1.543	0/0:30,0:0:30:0:0:0:.:.:30:.:.:.:1036,0:15:15:48.172:.	T	splicing	Kyat1	NM_172404:exon2:r.spl	.	.	2qB	Name=(CAA)n	Name=trf	Score=290;Name=lod=21	.	'0/1	0.103	39
chr2	49694859	.	AGT	A	3.43	PASS	ECNT=1;FS=2.124;HCNT=1;MAX_ED=.;MIN_ED=.;NLOD=7.79;NLODF=2.51;PV=0.1971;PV2=0.1971;RPA=9,8;RU=GT;SOR=1.142;STR;TLOD=6.38	GT:AD:AF:AFDP:ALTHC:ALT_F1R2:ALT_F2R1:BaseQRankSumPS:ClippingRankSumPS:DPHC:FOXOG:MQRankSumPS:NBQPS:QSS:REF_F1R2:REF_F2R1:ReadPosEndDistPS:ReadPosRankSumPS	0/1:34,3:0.0810811:37:3:1:2:0.293:0.000:37:.:0.000:33.545:1144,98:15:19:41.639:-0.744	0/0:28,0:0:28:0:0:0:.:.:26:.:.:.:950,0:13:15:37.750:.	A	splicing	Kif5c	NM_008449:exon7:r.spl	.	.	2qC1.1	.	.	Score=449;Name=lod=98	.	'0/1	0.081	37
chr2	72481861	.	TGAA	T	8.63	PASS	ECNT=1;FS=0.000;HCNT=1;MAX_ED=.;MIN_ED=.;NLOD=6.30;NLODF=2.03;PV=0.2296;PV2=0.2296;RPA=10,9;RU=GAA;SOR=0.664;STR;TLOD=12.00	GT:AD:AF:AFDP:ALTHC:ALT_F1R2:ALT_F2R1:BaseQRankSumPS:ClippingRankSumPS:DPHC:FOXOG:MQRankSumPS:NBQPS:QSS:REF_F1R2:REF_F2R1:ReadPosEndDistPS:ReadPosRankSumPS	0/1:43,4:0.0851064:47:4:1:3:0.387:0.000:47:.:0.000:34.000:1442,141:20:23:45.756:0.739	0/0:22,0:0:22:0:0:0:.:.:22:.:.:.:770,0:8:14:42.955:.	T	exonic	Cdca7	.	nonframeshift_deletion	Cdca7:NM_025866:exon3:c.316_318del:p.E115del	2qC3	Name=(GAA)n	Name=trf	.	.	'0/1	0.085	47
chr2	89881522	.	G	C	91.43	PASS	ECNT=1;FS=10.332;HCNT=1;MAX_ED=.;MIN_ED=.;NLOD=11.34;NLODF=11.86;PV=0.0000;PV2=0.0000;SOR=1.263;TLOD=98.28	GT:AD:AF:AFDP:ALTHC:ALT_F1R2:ALT_F2R1:BaseQRankSumPS:ClippingRankSumPS:DPHC:FOXOG:MQRankSumPS:NBQPS:QSS:REF_F1R2:REF_F2R1:ReadPosEndDistPS:ReadPosRankSumPS	0/1:31,33:0.515625:64:32:18:15:2.089:0.000:61:0.545:0.000:33.089:926,1106:9:22:35.429:1.103	0/0:39,0:0:39:0:0:0:.:.:37:.:.:.:1278,0:19:20:37.564:.	C	exonic	Olfr1257	.	nonsynonymous_SNV	Olfr1257:NM_146982:exon1:c.695G>C:p.R232P	2qE1	.	.	.	.	'0/1	0.516	64
chr4	33926694	.	GGTAT	G	9.94	PASS	ECNT=1;FS=2.106;HCNT=1;MAX_ED=.;MIN_ED=.;NLOD=10.22;NLODF=3.29;PV=0.1098;PV2=0.1098;RPA=8,7;RU=GTAT;SOR=1.609;STR;TLOD=7.25	GT:AD:AF:AFDP:ALTHC:ALT_F1R2:ALT_F2R1:BaseQRankSumPS:ClippingRankSumPS:DPHC:FOXOG:MQRankSumPS:NBQPS:QSS:REF_F1R2:REF_F2R1:ReadPosEndDistPS:ReadPosRankSumPS	0/1:41,4:0.0888889:45:4:1:3:-0.482:0.000:45:.:0.000:33.409:1471,146:16:25:40.095:-1.715	0/0:35,0:0:35:0:0:0:.:.:35:.:.:.:1288,0:15:20:40.853:.	G	splicing	Cnr1	NM_001355021:exon2:r.spl;NM_001365881:exon1:r.spl	.	.	4qA5	Name=(TATG)n	Name=trf	Score=443;Name=lod=93	.	'0/1	0.089	45
chr4	55009681	.	TACC	T	30.12	PASS	ECNT=1;FS=0.000;HCNT=1;MAX_ED=.;MIN_ED=.;NLOD=8.12;NLODF=2.61;PV=0.1443;PV2=0.1443;RPA=7,6;RU=ACC;SOR=0.752;STR;TLOD=9.31	GT:AD:AF:AFDP:ALTHC:ALT_F1R2:ALT_F2R1:BaseQRankSumPS:ClippingRankSumPS:DPHC:FOXOG:MQRankSumPS:NBQPS:QSS:REF_F1R2:REF_F2R1:ReadPosEndDistPS:ReadPosRankSumPS	0/1:27,3:0.1:30:3:1:2:-0.533:0.000:30:.:0.000:35.152:927,102:10:17:46.893:1.115	0/0:29,0:0:29:0:0:0:.:.:29:.:.:.:976,0:13:16:30.321:.	T	exonic	Zfp462	.	nonframeshift_deletion	Zfp462:NM_172867:exon3:c.1647_1649del:p.P556del	4qB2	Name=(CCA)n	.	.	.	'0/1	0.1	30
chr4	62150728	.	ACAG	A	5.14	PASS	ECNT=1;FS=2.126;HCNT=1;MAX_ED=.;MIN_ED=.;NLOD=12.03;NLODF=3.87;PV=0.1779;PV2=0.1779;RPA=4,3;RU=CAG;SOR=1.141;STR;TLOD=6.65	GT:AD:AF:AFDP:ALTHC:ALT_F1R2:ALT_F2R1:BaseQRankSumPS:ClippingRankSumPS:DPHC:FOXOG:MQRankSumPS:NBQPS:QSS:REF_F1R2:REF_F2R1:ReadPosEndDistPS:ReadPosRankSumPS	0/1:49,3:0.0576923:52:3:1:2:1.188:0.000:52:.:0.000:36.000:1530,101:32:17:41.500:-0.940	0/0:42,0:0:42:0:0:0:.:.:42:.:.:.:1451,0:19:23:40.714:.	A	exonic	Mup21	.	nonframeshift_deletion	Mup21:NM_001009550:exon1:c.22_24del:p.L8del	4qB3	.	.	Score=327;Name=lod=30	.	'0/1	0.058	52
chr4	100988639	.	TA	T	22.47	PASS	ECNT=1;FS=0.000;HCNT=2;MAX_ED=.;MIN_ED=.;NLOD=7.85;NLODF=2.54;PV=0.0518;PV2=0.0518;RPA=12,11;RU=A;SOR=0.750;STR;TLOD=9.22	GT:AD:AF:AFDP:ALTHC:ALT_F1R2:ALT_F2R1:BaseQRankSumPS:ClippingRankSumPS:DPHC:FOXOG:MQRankSumPS:NBQPS:QSS:REF_F1R2:REF_F2R1:ReadPosEndDistPS:ReadPosRankSumPS	0/1:36,6:0.142857:42:6:2:4:0.020:0.000:40:.:0.000:32.409:1050,173:14:22:41.128:-0.720	0/0:29,0:0:29:0:0:0:.:.:26:.:.:.:932,0:15:14:37.897:.	T	splicing	Cachd1	NM_198037:exon21:c.3017+3A>-	.	.	4qC6	.	.	Score=554;Name=lod=271	.	'0/1	0.143	42
chr5	33898832	.	C	T	152.06	PASS	ECNT=1;FS=5.635;HCNT=1;MAX_ED=.;MIN_ED=.;NLOD=17.41;NLODF=213.07;PV=0.0000;PV2=0.0000;SOR=0.669;TLOD=205.57	GT:AD:AF:AFDP:ALTHC:ALT_F1R2:ALT_F2R1:DPHC:FOXOG:NBQPS:QSS:REF_F1R2:REF_F2R1:ReadPosEndDistPS	0/1:0,55:1:55:54:29:26:54:0.473:35.110:0,1885:0:0:29.473	0/0:59,0:0:59:0:0:0:58:.:.:1883,0:30:29:35.237	T	exonic	Nelfa	.	nonsynonymous_SNV	Nelfa:NM_011914:exon11:c.1486G>A:p.G496S	5qB2	.	.	Score=578;Name=lod=344	.	'0/1	1	55
chr5	124117050	.	GGAA	G	40.8	PASS	ECNT=1;FS=9.265;HCNT=1;MAX_ED=.;MIN_ED=.;NLOD=12.63;NLODF=4.06;PV=0.0870;PV2=0.0870;RPA=6,5;RU=GAA;SOR=3.258;STR;TLOD=10.38	GT:AD:AF:AFDP:ALTHC:ALT_F1R2:ALT_F2R1:BaseQRankSumPS:ClippingRankSumPS:DPHC:FOXOG:MQRankSumPS:NBQPS:QSS:REF_F1R2:REF_F2R1:ReadPosEndDistPS:ReadPosRankSumPS	0/1:47,4:0.0784314:51:4:2:2:1.213:0.000:51:.:0.000:35.091:1637,150:23:24:35.902:0.614	0/0:45,0:0:45:0:0:0:.:.:45:.:.:.:1652,0:24:21:43.178:.	G	exonic	Arl6ip4	.	nonframeshift_deletion	Arl6ip4:NM_144509:exon2:c.303_305del:p.K107del	5qF	Name=(GAA)n	Name=trf	Score=507;Name=lod=173	.	'0/1	0.078	51
chr5	139478517	.	C	T	35.19	PASS	ECNT=1;FS=0.000;HCNT=1;MAX_ED=.;MIN_ED=.;NLOD=5.72;NLODF=6.14;PV=0.0002;PV2=0.0003;SOR=0.743;TLOD=63.79	GT:AD:AF:AFDP:ALTHC:ALT_F1R2:ALT_F2R1:BaseQRankSumPS:ClippingRankSumPS:DPHC:FOXOG:MQRankSumPS:NBQPS:QSS:REF_F1R2:REF_F2R1:ReadPosEndDistPS:ReadPosRankSumPS	0/1:19,21:0.525:40:20:6:15:-0.823:0.000:39:0.714:0.000:33.577:648,682:7:12:32.875:-0.478	0/0:25,0:0:25:0:0:0:.:.:25:.:.:.:848,0:6:19:31.200:.	T	exonic	Zfand2a	.	nonsynonymous_SNV	Zfand2a:NM_001159908:exon4:c.232G>A:p.E78K,Zfand2a:NM_133349:exon4:c.232G>A:p.E78K	5qG2	.	.	.	.	'0/1	0.525	40
chr7	7133093	.	AGCT	A	14.63	PASS	ECNT=1;FS=0.000;HCNT=1;MAX_ED=.;MIN_ED=.;NLOD=13.80;NLODF=4.44;PV=0.0925;PV2=0.0925;RPA=8,7;RU=GCT;SOR=0.675;STR;TLOD=7.75	GT:AD:AF:AFDP:ALTHC:ALT_F1R2:ALT_F2R1:BaseQRankSumPS:ClippingRankSumPS:DPHC:FOXOG:MQRankSumPS:NBQPS:QSS:REF_F1R2:REF_F2R1:ReadPosEndDistPS:ReadPosRankSumPS	0/1:55,4:0.0677966:59:4:2:2:0.554:0.000:59:.:0.000:37.000:1914,143:28:27:38.983:0.691	0/0:50,0:0:50:0:0:0:.:.:48:.:.:.:1805,0:18:32:40.000:.	A	exonic	Zfp773	.	nonframeshift_deletion	Zfp773:NM_029584:exon4:c.500_502del:p.Q167del	7qA1	Name=(CTG)n	Name=trf	.	.	'0/1	0.068	59
chr7	19565449	.	G	A	113.41	PASS	ECNT=1;FS=3.520;HCNT=1;MAX_ED=.;MIN_ED=.;NLOD=14.45;NLODF=4.65;PV=0.0120;PV2=0.0120;SOR=1.486;TLOD=17.70	GT:AD:AF:AFDP:ALTHC:ALT_F1R2:ALT_F2R1:BaseQRankSumPS:ClippingRankSumPS:DPHC:FOXOG:MQRankSumPS:NBQPS:QSS:REF_F1R2:REF_F2R1:ReadPosEndDistPS:ReadPosRankSumPS	0/1:47,7:0.12963:54:7:4:3:-3.012:0.000:54:0.571:0.000:33.610:1669,231:28:19:27.556:1.520	0/0:51,0:0:51:0:0:0:.:.:51:.:.:.:1887,0:29:22:33.000:.	A	exonic	Gemin7	.	nonsynonymous_SNV	Gemin7:NM_027189:exon2:c.220C>T:p.H74Y	7qA3	.	.	Score=545;Name=lod=249	.	'0/1	0.13	54
chr8	83998996	.	CGAG	C	21.74	PASS	ECNT=1;FS=5.887;HCNT=1;MAX_ED=.;MIN_ED=.;NLOD=14.42;NLODF=4.64;PV=0.1586;PV2=0.1586;RPA=6,5;RU=GAG;SOR=2.412;STR;TLOD=8.47	GT:AD:AF:AFDP:ALTHC:ALT_F1R2:ALT_F2R1:BaseQRankSumPS:ClippingRankSumPS:DPHC:FOXOG:MQRankSumPS:NBQPS:QSS:REF_F1R2:REF_F2R1:ReadPosEndDistPS:ReadPosRankSumPS	0/1:54,3:0.0526316:57:3:2:1:1.973:0.000:57:.:0.000:35.455:1664,110:26:28:44.929:1.457	0/0:50,0:0:50:0:0:0:.:.:50:.:.:.:1540,0:30:20:44.560:.	C	exonic	Samd1	.	nonframeshift_deletion	Samd1:NM_001081415:exon2:c.949_951del:p.E322del	8qC2	Name=GA-rich	.	.	.	'0/1	0.053	57
chr9	46308969	.	GTGC	G	4.52	PASS	ECNT=1;FS=2.103;HCNT=1;MAX_ED=.;MIN_ED=.;NLOD=9.02;NLODF=2.90;PV=0.2626;PV2=0.2626;RPA=5,4;RU=TGC;SOR=1.151;STR;TLOD=6.56	GT:AD:AF:AFDP:ALTHC:ALT_F1R2:ALT_F2R1:BaseQRankSumPS:ClippingRankSumPS:DPHC:FOXOG:MQRankSumPS:NBQPS:QSS:REF_F1R2:REF_F2R1:ReadPosEndDistPS:ReadPosRankSumPS	0/1:52,3:0.0545455:55:3:1:2:-0.515:0.000:55:.:0.000:36.424:1862,107:28:24:38.302:0.924	0/0:32,0:0:32:0:0:0:.:.:32:.:.:.:1172,0:13:19:41.645:.	G	exonic	4931429L15Rik	.	nonframeshift_deletion	4931429L15Rik:NM_183104:exon7:c.261_263del:p.Q87del	9qA5.2	Name=(CTG)n	.	.	.	'0/1	0.055	55
chr9	122888849	.	G	T	4.8	PASS	ECNT=1;FS=2.112;HCNT=1;MAX_ED=.;MIN_ED=.;NLOD=15.65;NLODF=5.04;PV=0.1284;PV2=0.1284;SOR=1.147;TLOD=6.61	GT:AD:AF:AFDP:ALTHC:ALT_F1R2:ALT_F2R1:BaseQRankSumPS:ClippingRankSumPS:DPHC:FOXOG:MQRankSumPS:NBQPS:QSS:REF_F1R2:REF_F2R1:ReadPosEndDistPS:ReadPosRankSumPS	0/1:50,3:0.0566038:53:3:2:1:-2.257:0.000:52:0.667:0.000:36.091:1806,101:24:26:33.132:1.049	0/0:54,0:0:54:0:0:0:.:.:54:.:.:.:2011,0:31:23:31.889:.	T	exonic	Zkscan7	.	nonsynonymous_SNV	Zkscan7:NM_001177505:exon2:c.308G>T:p.R103M	9qF4	.	.	.	.	'0/1	0.057	53
chr10	21986208	.	G	A	3.7	PASS	ECNT=8;FS=8.770;HCNT=32;MAX_ED=172;MIN_ED=34;NLOD=14.45;NLODF=4.65;PV=0.1522;PV2=0.1522;SOR=2.857;TLOD=6.43	GT:AD:AF:AFDP:ALTHC:ALT_F1R2:ALT_F2R1:BaseQRankSumPS:ClippingRankSumPS:DPHC:FOXOG:MQRankSumPS:NBQPS:QSS:REF_F1R2:REF_F2R1:ReadPosEndDistPS:ReadPosRankSumPS	0/1:50,3:0.0566038:53:3:1:2:-2.295:0.000:53:0.333:-5.213:34.273:1822,102:26:24:34.132:-1.257	0/0:48,0:0:48:0:0:0:.:.:48:.:.:.:1740,0:24:24:31.292:.	A	splicing	Sgk1	NM_001161848:exon1:UTR5	.	.	10qA3	Name=MT2C_Mm	.	.	.	'0/1	0.057	53
chr10	27235828	.	TAA	T	8.22	PASS	ECNT=1;FS=13.263;HCNT=1;MAX_ED=.;MIN_ED=.;NLOD=8.08;NLODF=2.60;PV=0.0644;PV2=0.1865;RPA=17,15;RU=A;SOR=2.789;STR;TLOD=7.06	GT:AD:AF:AFDP:ALTHC:ALT_F1R2:ALT_F2R1:BaseQRankSumPS:ClippingRankSumPS:DPHC:FOXOG:MQRankSumPS:NBQPS:QSS:REF_F1R2:REF_F2R1:ReadPosEndDistPS:ReadPosRankSumPS	0/1:29,3:0.147059:34:3:1:2:0.511:0.000:32:.:0.000:31.879:763,74:1:23:41.889:-0.388	0/0:27,0:0:27:0:0:0:.:.:25:.:.:.:731,0:2:19:40.952:.	T	splicing	Lama2	NM_008481:exon16:r.spl	.	.	10qA4	.	.	Score=485;Name=lod=139	.	'0/1	0.094	32
chr10	62578253	.	AGC	A	11.59	PASS	ECNT=1;FS=0.000;HCNT=1;MAX_ED=.;MIN_ED=.;NLOD=9.02;NLODF=2.90;PV=0.1483;PV2=0.1483;RPA=6,5;RU=GC;SOR=0.572;STR;TLOD=7.43	GT:AD:AF:AFDP:ALTHC:ALT_F1R2:ALT_F2R1:BaseQRankSumPS:ClippingRankSumPS:DPHC:FOXOG:MQRankSumPS:NBQPS:QSS:REF_F1R2:REF_F2R1:ReadPosEndDistPS:ReadPosRankSumPS	0/1:31,3:0.0882353:34:3:1:2:0.123:0.000:34:.:0.000:34.333:1027,97:19:12:39.618:1.306	0/0:32,0:0:32:0:0:0:.:.:32:.:.:.:1114,0:13:19:37.194:.	A	exonic	Kifbp	.	frameshift_deletion	Kifbp:NM_028197:exon1:c.123_124del:p.L42Vfs*21	10qB4	.	.	Score=618;Name=lod=509	.	'0/1	0.088	34
chr11	99080252	.	G	A	95.39	PASS	ECNT=1;FS=1.208;HCNT=1;MAX_ED=.;MIN_ED=.;NLOD=11.74;NLODF=6.39;PV=0.0005;PV2=0.0005;SOR=0.984;TLOD=32.74	GT:AD:AF:AFDP:ALTHC:ALT_F1R2:ALT_F2R1:BaseQRankSumPS:ClippingRankSumPS:DPHC:FOXOG:MQRankSumPS:NBQPS:QSS:REF_F1R2:REF_F2R1:ReadPosEndDistPS:ReadPosRankSumPS	0/1:24,11:0.314286:35:11:4:7:-3.642:0.000:35:0.364:0.000:33.462:889,368:14:10:31.629:-1.415	0/0:40,0:0:40:0:0:0:.:.:40:.:.:.:1483,0:20:20:30.900:.	A	exonic	Tns4	.	nonsynonymous_SNV	Tns4:NM_172564:exon3:c.631C>T:p.L211F	11qD	.	.	.	.	'0/1	0.314	35
chr11	106252551	rs246976463	CCTT	C	21.77	PASS	DB;ECNT=1;FS=2.418;HCNT=1;MAX_ED=.;MIN_ED=.;NLOD=7.82;NLODF=2.52;PV=0.2291;PV2=0.2291;RPA=5,4;RU=CTT;SOR=1.023;STR;TLOD=9.01	GT:AD:AF:AFDP:ALTHC:ALT_F1R2:ALT_F2R1:BaseQRankSumPS:ClippingRankSumPS:DPHC:FOXOG:MQRankSumPS:NBQPS:QSS:REF_F1R2:REF_F2R1:ReadPosEndDistPS:ReadPosRankSumPS	0/1:36,3:0.0769231:39:3:2:1:0.955:0.000:38:.:0.000:36.061:1252,110:18:18:40.000:-0.081	0/0:26,0:0:26:0:0:0:.:.:26:.:.:.:885,0:12:14:39.808:.	C	exonic	Ftsj3	.	nonframeshift_deletion	Ftsj3:NM_025310:exon12:c.1022_1024del:p.E341del	11qE1	Name=(TTC)n	.	Score=382;Name=lod=51	rs246976463	'0/1	0.077	39
chr12	31654957	.	C	G	35.92	PASS	ECNT=1;FS=23.564;HCNT=2;MAX_ED=.;MIN_ED=.;NLOD=7.33;NLODF=2.58;PV=0.0159;PV2=0.0159;SOR=4.799;TLOD=9.90	GT:AD:AF:AFDP:ALTHC:ALT_F1R2:ALT_F2R1:BaseQRankSumPS:ClippingRankSumPS:DPHC:FOXOG:MQRankSumPS:NBQPS:QSS:REF_F1R2:REF_F2R1:ReadPosEndDistPS:ReadPosRankSumPS	0/1:40,11:0.215686:51:11:6:5:-2.642:0.000:51:0.455:0.000:30.627:1023,168:20:20:34.706:-0.619	0/0:26,0:0:26:0:0:0:.:.:26:.:.:.:648,0:19:7:31.115:.	G	exonic	Cog5	.	nonsynonymous_SNV	Cog5:NM_001163126:exon1:c.68C>G:p.A23G	12qA2	.	.	.	.	'0/1	0.216	51
chr12	108894313	.	CGT	C	72.21	PASS	ECNT=1;FS=0.000;HCNT=1;MAX_ED=.;MIN_ED=.;NLOD=13.23;NLODF=4.26;PV=0.0458;PV2=0.0458;RPA=8,7;RU=GT;SOR=0.646;STR;TLOD=13.68	GT:AD:AF:AFDP:ALTHC:ALT_F1R2:ALT_F2R1:BaseQRankSumPS:ClippingRankSumPS:DPHC:FOXOG:MQRankSumPS:NBQPS:QSS:REF_F1R2:REF_F2R1:ReadPosEndDistPS:ReadPosRankSumPS	0/1:62,6:0.0882353:68:6:2:4:0.338:0.000:68:.:0.000:33.227:2167,214:38:24:39.956:0.899	0/0:48,0:0:48:0:0:0:.:.:48:.:.:.:1644,0:23:25:43.042:.	C	splicing	Wdr25	NM_177602:exon1:r.spl	.	.	12qF1	.	.	Score=434;Name=lod=85	.	'0/1	0.088	68
chr15	84118681	.	G	T	4.14	PASS	ECNT=1;FS=5.907;HCNT=1;MAX_ED=.;MIN_ED=.;NLOD=16.55;NLODF=5.33;PV=0.1154;PV2=0.1154;SOR=2.434;TLOD=6.50	GT:AD:AF:AFDP:ALTHC:ALT_F1R2:ALT_F2R1:BaseQRankSumPS:ClippingRankSumPS:DPHC:FOXOG:MQRankSumPS:NBQPS:QSS:REF_F1R2:REF_F2R1:ReadPosEndDistPS:ReadPosRankSumPS	0/1:51,3:0.0555556:54:3:1:2:-2.420:0.000:54:0.333:0.000:34.690:1854,101:23:28:32.444:-0.096	0/0:59,0:0:59:0:0:0:.:.:59:.:.:.:2146,0:23:36:34.724:.	T	splicing	Pnpla5	NM_029427:exon5:c.703-3C>A	.	.	15qE2	.	.	Score=280;Name=lod=19	.	'0/1	0.056	54
chr15	89457999	rs229011444	CGGA	C	23.56	PASS	DB;ECNT=1;FS=0.000;HCNT=1;MAX_ED=.;MIN_ED=.;NLOD=10.83;NLODF=3.49;PV=0.1911;PV2=0.1911;RPA=6,5;RU=GGA;SOR=1.148;STR;TLOD=8.65	GT:AD:AF:AFDP:ALTHC:ALT_F1R2:ALT_F2R1:BaseQRankSumPS:ClippingRankSumPS:DPHC:FOXOG:MQRankSumPS:NBQPS:QSS:REF_F1R2:REF_F2R1:ReadPosEndDistPS:ReadPosRankSumPS	0/1:48,3:0.0588235:51:3:1:2:-0.477:0.000:51:.:0.000:33.061:1524,89:25:23:40.360:1.717	0/0:39,0:0:39:0:0:0:.:.:39:.:.:.:1185,0:21:18:41.368:.	C	exonic	Mapk8ip2	.	nonframeshift_deletion	Mapk8ip2:NM_021921:exon5:c.1413_1415del:p.E476del	15qE3	Name=(GGA)n	Name=trf	Score=389;Name=lod=55	rs229011444	'0/1	0.059	51
chr16	25871091	.	GGCA	G	24.75	PASS	ECNT=1;FS=2.299;HCNT=1;MAX_ED=.;MIN_ED=.;NLOD=8.99;NLODF=2.89;PV=0.2080;PV2=0.2080;RPA=7,6;RU=GCA;SOR=1.069;STR;TLOD=8.77	GT:AD:AF:AFDP:ALTHC:ALT_F1R2:ALT_F2R1:BaseQRankSumPS:ClippingRankSumPS:DPHC:FOXOG:MQRankSumPS:NBQPS:QSS:REF_F1R2:REF_F2R1:ReadPosEndDistPS:ReadPosRankSumPS	0/1:43,3:0.0652174:46:3:2:1:-0.197:0.000:46:.:0.000:32.939:1522,111:25:18:42.535:-0.429	0/0:33,0:0:33:0:0:0:.:.:33:.:.:.:1175,0:21:12:44.586:.	G	exonic	Trp63	.	nonframeshift_deletion	Trp63:NM_001127262:exon8:c.1026_1028del:p.Q348del,Trp63:NM_001127263:exon8:c.1026_1028del:p.Q348del,Trp63:NM_001127264:exon8:c.1014_1016del:p.Q344del,Trp63:NM_001127265:exon8:c.1014_1016del:p.Q344del,Trp63:NM_011641:exon8:c.1026_1028del:p.Q348del,Trp63:NM_001127259:exon10:c.1308_1310del:p.Q442del,Trp63:NM_001127260:exon10:c.1308_1310del:p.Q442del,Trp63:NM_001127261:exon10:c.1296_1298del:p.Q438del	16qB1	Name=(CAG)n	.	Score=602;Name=lod=432	.	'0/1	0.065	46
chr17	27881489	.	GGCA	G	6.07	PASS	ECNT=1;FS=2.325;HCNT=1;MAX_ED=.;MIN_ED=.;NLOD=9.92;NLODF=3.19;PV=0.1765;PV2=0.1765;RPA=5,4;RU=GCA;SOR=1.059;STR;TLOD=6.78	GT:AD:AF:AFDP:ALTHC:ALT_F1R2:ALT_F2R1:BaseQRankSumPS:ClippingRankSumPS:DPHC:FOXOG:MQRankSumPS:NBQPS:QSS:REF_F1R2:REF_F2R1:ReadPosEndDistPS:ReadPosRankSumPS	0/1:41,3:0.0681818:44:3:2:1:0.850:0.000:44:.:0.000:36.485:1419,110:18:23:44.837:0.262	0/0:36,0:0:36:0:0:0:.:.:36:.:.:.:1305,0:18:18:38.743:.	G	exonic	Uhrf1bp1	.	nonframeshift_deletion	Uhrf1bp1:NM_001080769:exon8:c.902_904del:p.S306del	17qA3.3	.	.	Score=601;Name=lod=429	.	'0/1	0.068	44
chr17	86918550	.	ACAG	A	47.3	PASS	ECNT=1;FS=0.000;HCNT=2;MAX_ED=.;MIN_ED=.;NLOD=12.30;NLODF=3.96;PV=0.0877;PV2=0.0877;RPA=7,6;RU=CAG;SOR=0.997;STR;TLOD=11.03	GT:AD:AF:AFDP:ALTHC:ALT_F1R2:ALT_F2R1:BaseQRankSumPS:ClippingRankSumPS:DPHC:FOXOG:MQRankSumPS:NBQPS:QSS:REF_F1R2:REF_F2R1:ReadPosEndDistPS:ReadPosRankSumPS	0/1:59,5:0.078125:64:5:3:2:0.026:0.000:64:.:0.000:35.800:1837,164:34:25:40.111:-1.081	0/0:42,0:0:42:0:0:0:.:.:40:.:.:.:1397,0:19:23:43.122:.	A	exonic	Tmem247	.	nonframeshift_deletion	Tmem247:NM_001277980:exon2:c.418_420del:p.Q146del,Tmem247:NM_030104:exon2:c.418_420del:p.Q146del	17qE4	Name=(CAG)n	.	.	.	'0/1	0.078	64
chr18	74218097	.	ACAG	A	3.77	PASS	ECNT=1;FS=0.000;HCNT=1;MAX_ED=.;MIN_ED=.;NLOD=13.20;NLODF=4.25;PV=0.1210;PV2=0.1210;RPA=7,6;RU=CAG;SOR=1.059;STR;TLOD=6.44	GT:AD:AF:AFDP:ALTHC:ALT_F1R2:ALT_F2R1:BaseQRankSumPS:ClippingRankSumPS:DPHC:FOXOG:MQRankSumPS:NBQPS:QSS:REF_F1R2:REF_F2R1:ReadPosEndDistPS:ReadPosRankSumPS	0/1:41,3:0.0681818:44:3:1:2:-0.496:0.000:44:.:0.000:33.515:1325,84:22:19:40.909:-0.816	0/0:47,0:0:47:0:0:0:.:.:47:.:.:.:1440,0:25:22:41.156:.	A	exonic	Cxxc1	.	nonframeshift_deletion	Cxxc1:NM_001378844:exon5:c.472_474del:p.Q165del,Cxxc1:NM_028868:exon5:c.472_474del:p.Q165del	18qE2	Name=(CAG)n	.	Score=511;Name=lod=180	.	'0/1	0.068	44
chr19	4834261	.	C	G	4.45	PASS	ECNT=1;FS=17.833;HCNT=1;MAX_ED=.;MIN_ED=.;NLOD=13.05;NLODF=4.21;PV=0.0141;PV2=0.0559;SOR=3.900;TLOD=6.55	GT:AD:AF:AFDP:ALTHC:ALT_F1R2:ALT_F2R1:BaseQRankSumPS:ClippingRankSumPS:DPHC:FOXOG:MQRankSumPS:NBQPS:QSS:REF_F1R2:REF_F2R1:ReadPosEndDistPS:ReadPosRankSumPS	0/1:36,6:0.142857:42:4:5:1:-2.777:0.000:36:0.167:0.000:31.524:1127,124:22:14:30.286:-0.821	0/0:47,0:0:47:0:0:0:.:.:43:.:.:.:1487,0:24:23:34.426:.	G	exonic	Ccs	.	nonsynonymous_SNV	Ccs:NM_016892:exon3:c.162G>C:p.Q54H	19qA	.	.	Score=529;Name=lod=213	.	'0/1	0.143	42
