# Supplementary material for: Characterization of NiCas12b for In Vivo Genome Editing
Source: Adv Sci (Weinh). 2024 Jul 30;11(36):2400469. doi: 10.1002/advs.202400469 (PMC11423069; doi:10.1002/advs.202400469)
Supplement: Supplementary file 9 — Supplemental Table 8 [file ADVS-11-2400469-s002.xlsx]

## Sheet: Sheet1
Table S8. The prediction of potential off-target sites by Cas-OFFinder.
	Chrom	Position	Off-target sequence	Stand	Missmatch	PAM
Off-target1	chr14	52567359	TTAGgACCGGGGCtttTgAATGTTTAA	+	5	TTA
Off-target2	chr4	62246805	TTAGTAaCGGaGCCgGcTAATtTTTAA	-	5	TTA
Off-target3	chr9	67686169	TTTGTAtgGGGtCCCGTTAATaTTTAt	-	5	TTA
Off-target4	chr9	84067965	TTTcTACCGGGGtaCaTTgATGTTTAA	+	5	TTA
